# Supplementary material for: Metagenomic sequencing of bile from gallstone patients to identify different microbial community patterns and novel biliary bacteria
Source: Sci Rep. 2015 Dec 2;5:17450. doi: 10.1038/srep17450 (PMC4667190; doi:10.1038/srep17450)
Supplement: Supplementary_Table_S1 [file srep17450-s2.xls]

## Sheet: Sheet1
Supplementary Table S1. Species abundances based on analysis of WMS sequencing data.
Species name	A1	A2	A3	A4	A5	B1	B2	B4	B5	B6	C1	C2	C3	C4	C5
Acidovorax sp. JS42	0	0.00453686	0	0	0	0	0	0	9.4e-05	0	0	0	0	0	0
Acinetobacter baumannii	0	0	0	0	0	0.000114188	0	0.342516	0	0	0.000318468	0.00131909	0.000101066	0	0
Acinetobacter johnsonii	0.000445139	0	0.067568	0	0	0	0	0	4.88e-05	0.00848594	0	0	0.000210548	0.00276344	0
Acinetobacter lwoffii	0.000267628	0	0	0	0	0	0	0	0	0	0	0	0.000155399	0.00205723	0
Actinomyces graevenitzii	0	0	0	0	0	0	0.00330707	0	0.000176189	0.0224511	0	0	0	0	0
Actinomyces odontolyticus	0	0	0	0	0	5.02e-05	0.00379137	0	0.000153496	0	0	0	0	0.00493037	0
Actinomyces sp. ICM39	0	0	0	0.00691879	0	0	0.00416253	0	0.000219427	0	0	0	0	0.00685185	0
Actinomyces sp. ICM47	0	0	0	0	0	7.82e-05	0.00285588	0	0.000112262	0.0318341	0	0	0	0	0
Actinomyces sp. oral taxon 178	0	0	0	0	0	0	0.00146755	0	0	0	0	0	0	0	0
Actinomyces sp. oral taxon 180	0	0	0	0	0	0	0.00228399	0	0	0	0	0	0	0	0
Actinomyces sp. oral taxon 181	0	0	0	0	0	0	0.00288046	0	0	0	0	0	0.00015695	0	0
Actinomyces sp. ph3	0	0	0	0	0	0	0.00259322	0	0	0	0	0	0	0	0
Actinomyces timonensis	0	0	0	0	0	0	0.00105682	0	0	0	0	0	0	0	0
Aeromonas hydrophila	0	0	0	0	0	0	0	0	0	0	0	0	0.00129024	0	0
Aggregatibacter segnis	0	0	0	0	0	0	0	0	0.00429271	0	0	0	0	0.00450777	0
Alloprevotella rava	0	0	0	0	0	0.000180299	0	0	0.00028223	0.0109732	0.000295098	0	0	0.00253165	0
Alloprevotella tannerae	0	0	0	0	0	0.00043608	0.00391424	0	0.000711425	0.0191642	0	0	0	0.00196075	0
alpha proteobacterium L41A	0	0	0	0	0	0	0	0	0	0	0	0	0	0	0.0288556
Atopobium parvulum	0	0	0	0.00711802	0	0	0.0159883	0	0	0	0	0	0	0	0
Atopobium rimae	0	0	0	0	0	0	0.00224228	0	0	0	0	0	0	0	0
Atopobium sp. ICM58	0	0	0	0	0	0	0.00213152	0	0	0.0112296	0	0	0	0	0
Bifidobacterium dentium	0	0	0	0	0	0	0	0	0	0	0	0	0.00236997	0	0
Brachybacterium paraconglomeratum	0	0	0	0	0	0	0	0	0	0	0	0	0	0.00164625	0
Campylobacter concisus	0	0	0	0.00617904	0	0.000181931	0.00362306	0	0.0038118	0	0	0	0	0.00664588	0
Campylobacter gracilis	0	0	0	0	0	0	0.00100584	0	7.46e-05	0	0	0	9.95e-05	0	0
Campylobacter rectus	0	0	0	0	0	0	0.00504505	0	0.00123576	0	0	0	0	0.00311865	0
Campylobacter sp. 10_1_50	0	0	0	0	0	6.3e-05	0	0	0.0012775	0	0	0	0	0.00310319	0
candidate division TM7 single-cell isolate TM7b	0	0	0	0	0	0	0.00236749	0	0	0	0	0	0	0	0
Candidatus Prevotella conceptionensis	0	0	0	0	0	0	0.00114956	0	0.000124592	0	0	0	0	0	0
Candidatus Regiella insecticola	0.0179739	0	0	0	0	0	0	0	0	0	0	0	0	0	0
Capnocytophaga gingivalis	0	0.006945	0	0.0682053	0	0.000130695	0	0	0.000449993	0	0	0	0	0	0
Capnocytophaga sp. CM59	0	0	0	0.00784816	0	0	0	0	0.000406606	0	0	0	0	0	0
Capnocytophaga sp. oral taxon 329	0	0.01875	0	0.0236903	0	0.000125602	0	0	0.000678459	0	4.99e-05	0	0	0	0
Capnocytophaga sputigena	0	0.00586364	0	0	0	0.000160613	0.000619996	0.0136138	0.000551201	0	0	0	0	0	0
Cellulosimicrobium cellulans	0.00848354	0	0	0	0	0	0	0	0	0	0	0	0	0	0
Citrobacter freundii	0.000497625	0	0	0	0	0	0	0	0	0	0.00209708	0.00127484	0.00201225	0	0
Clostridium perfringens	0.00153575	0.00452126	0	0	0	0.000173746	0	0	0	0	0.0322198	0	4.84e-05	0	0
Corynebacterium accolens	0	0	0	0	0	0	0	0	0	0.010924	0	0	0	0	0.0251513
Corynebacterium matruchotii	0	0	0	0	0	0	0	0	9.46e-05	0.0297191	0.000538341	0	0	0	0
Corynebacterium pseudogenitalium	0	0	0.073508	0	0	0	0	0	0	0	0	0	0	0	0
Dialister invisus	0	0	0	0	0	0	0.00171657	0	0	0	0	0	0.000879523	0	0
Enhydrobacter aerosaccus	0	0	0	0	0	0	0	0	0	0.0180643	0	0	0	0	0.359172
Enterobacter aerogenes	0.00011874	0	0	0	0	0	0	0	0.000879642	0	0	0.00113814	0.00692811	0	0
Enterobacter cloacae	0.000421351	0.0555299	0	0	0	0	0	0	0.000997752	0	0	0.00106023	0	0	0
Enterobacter hormaechei	0	0.0171547	0	0	0	0.0675851	0	0	9.54e-05	0	0.000132992	0	3.7e-05	0	0
Enterobacter mori	3.01e-05	0.00258756	0	0	0	0	0	0	0	0	0	0	0	0	0
Enterococcus casseliflavus	0.0224966	0	0	0	0	0	0	0	0	0	0.0042879	0.0036848	0.000286673	0	0
Enterococcus faecalis	0.000750389	0	0	0	0	0	0	0	0.0145393	0	0	0.00028812	0.00373359	0	0
Enterococcus faecium	0.00738414	0	0	0	0	0	0	0.0230272	0	0	0	0.00101412	0.0461904	0	0
Enterococcus gallinarum	0.00536355	0	0	0	0	0	0	0	0	0	0	0.000737411	0	0	0
Enterococcus saccharolyticus	0.0150595	0	0	0	0	0	0	0	0	0	0	0	0	0	0
Enterococcus sp. C1	0.0113633	0	0	0	0	0	0	0	0	0	0.00272056	0.0151386	0.000219228	0	0
Escherichia albertii	0	0	0	0	0	0	0	0	0.00250697	0	6.89e-05	0	0	0	0
Escherichia coli	0.522975	0	0	0	0	0.791104	0.00222283	0	0.778605	0	0.857248	0.150966	0.646528	0	0
Escherichia fergusonii	0.000607546	0	0	0	0	0.00189276	0	0	0.000448891	0	0.00960034	0.00023634	0.000451254	0	0
Escherichia sp. 1_1_43	0	0	0	0	0	0.00151331	0	0	0	0	7.19e-05	0.00188614	0	0	0
Escherichia sp. TW09231	0	0	0	0	0	5.37e-05	0	0	0.0011868	0	0	0	0	0	0
Escherichia sp. TW14182	0	0	0	0	0	0.000449678	0	0	0.0112832	0	0	0	0	0	0
Eubacterium infirmum	0	0	0	0	0	0	0	0	0	0	0	0	0.00205911	0	0
Eubacterium saphenum	0	0	0	0	0	0	0.00507031	0	0	0	0	0	0	0	0
Filifactor alocis	0	0	0	0	0	0	0	0	0.000111596	0	0	0	0	0.00554154	0
Fusobacterium nucleatum	0	0.0033579	0	0	0	0.000104569	0.00889784	0	0.00158404	0.0143283	0	0	0.00714908	0.0142374	0
Fusobacterium periodonticum	0	0.0328696	0	0	0	0.000342616	0	0	0.00491258	0.0652171	0.000224005	0	0	0.0139588	0
Fusobacterium sp. oral taxon 370	0	0	0	0	0	0	0.00069835	0	0.000324189	0	0	0	0	0.0092689	0
Gemella haemolysans	0	0.00396285	0	0	0	0.000405199	0.0051126	0	0.00193601	0	0.000568771	0.000393326	0.000609845	0	0
Gemella morbillorum	0	0	0	0	0	0	0.0086011	0	0.000155997	0	0.000192384	0	0	0	0
Gemella sanguinis	0	0.0144854	0	0	0	0.000143245	0.00204356	0	0.000676303	0	0	0	0	0.00799751	0
Gordonia bronchialis	0	0	0	0	0	0	0.0139329	0	0	0	0	0	0	0	0
Gordonia sputi	0	0	0	0	0	0	0.0216075	0	0	0	0	0	0	0	0
Granulicatella adiacens	0	0.00776494	0	0	0	0.000196059	0.001297	0	0.000866281	0	0.000151316	0	0	0.00622211	0
Haemophilus haemolyticus	0	0	0	0	0	0.000267982	0	0	0.00256076	0	0	0	0	0.0132656	0
Haemophilus influenzae	0	0	0	0	0	0.000101217	0	0	0.000905756	0	0	0	0	0.052798	0
Haemophilus parahaemolyticus	0	0	0	0	0	0.00154486	0	0	0.00363421	0	0	0	0	0	0
Haemophilus parainfluenzae	0	0.0426875	0	0.0202747	0	0.00208931	0.00892025	0.0233381	0.00745438	0.0145045	0.000842131	0	0.000170787	0.0482758	0
Haemophilus sp. oral taxon 851	0	0	0	0	0	0	0	0	0.000905812	0	0	0	0	0.00320242	0
Haemophilus sputorum	0.000754691	0	0	0	0	0.000117622	0	0	0.000100061	0	0.00148017	0	0	0	0
Klebsiella oxytoca	0.125497	0	0	0	0	0.00333326	0	0	7.16e-05	0	0	0.00505698	0.00674014	0	0
Klebsiella pneumoniae	0.0126561	0.161428	0.196558	0.00925336	0.107148	0.0365362	0.00181519	0.424401	0.000395398	0.0268081	0.00584994	0.743841	0.0433404	0.00728431	0.101507
Klebsiella sp. 4_1_44FAA	3.34e-05	0	0	0	0	9.4e-05	0	0	0	0	0	0.00675087	0.000151626	0	0
Klebsiella sp. MS 92-3	0.000134069	0	0	0	0	2.19e-05	0	0	0	0	0	0.000359766	0.0035998	0	0
Klebsiella variicola	9.44e-05	0	0	0	0	0.000159324	0	0	0	0	0	0.00168011	0	0	0
Kocuria palustris	0	0	0	0	0	0	0	0	0	0	0	0	0	0.00258751	0
Lachnoanaerobaculum sp. ICM7	0	0.00462043	0	0	0	0	0	0	0.000276103	0	0	0	0	0	0
Lachnospiraceae bacterium oral taxon 082	0	0	0	0.00940135	0	0	0	0	8.13e-05	0	0	0	0	0	0
Lactobacillus mucosae	0	0	0	0	0	0	0	0	0	0	0	0	0.00597447	0	0
Lautropia mirabilis	0	0.00736369	0	0	0	3.67e-05	0	0	0.000989049	0	0	0	0	0	0
Leptotrichia wadei	0	0	0	0	0	7.36e-05	0.00207207	0	9.04e-05	0.0137113	0	0	0	0	0
Megasphaera micronuciformis	0	0	0	0.0136965	0	0	0.00864402	0	0	0.0315264	0.000216861	0	0	0.00573119	0
Neisseria elongata	0	0.0308393	0	0	0	7.74e-05	0	0	0.00233436	0	0	0	0	0	0
Neisseria flavescens	0	0.115431	0	0.0309046	0	0.000330476	0.00256363	0	0.0034532	0	0.00397988	0	0	0.054685	0
Neisseria meningitidis	0	0.0094157	0	0.00510574	0	0	0	0	0.00133272	0	0.000147901	0	0	0.00388203	0
Neisseria mucosa	0	0.049974	0	0.131847	0	0.00163925	0	0	0.0160378	0.0190964	0.00226827	0	0	0.0216233	0
Neisseria sicca	0	0.00687268	0	0	0	0.000401139	0	0	0.00213971	0	0.000608249	0	0	0.00613636	0
Neisseria subflava	0	0.11372	0	0.052359	0	0.00107116	0	0	0.0156362	0	0.00244798	0	0	0.0454203	0
Olsenella uli	0	0	0	0	0	0	0	0	0	0	0	0	0.00107658	0	0
Oribacterium sinus	0	0	0	0	0	4.1e-05	0	0	0.000137976	0.00959555	0	0	0	0.0054526	0
Oribacterium sp. oral taxon 108	0	0	0	0	0	0	0	0	0	0	0	0	0	0.00212055	0
Parvimonas micra	0	0	0	0	0	0	0.0044392	0	0	0	0	0	0.000168137	0.00543661	0
Pediococcus pentosaceus	0	0	0	0	0	0	0	0	0	0	0	0	0.00252354	0	0
Peptostreptococcus stomatis	0	0	0	0	0	0	0.00197132	0	0	0	0	0	0.000261731	0.00525948	0
Porphyromonas endodontalis	0	0	0	0	0	0.000102104	0.0291214	0	0.000419532	0	0	0	0	0.0132461	0
Porphyromonas gingivalis	0	0	0	0	0	0.000128987	0	0	0.000702015	0	0	0	0	0.0165913	0
Porphyromonas sp. oral taxon 279	0	0.0356888	0	0.0458978	0	0.000463597	0	0.0330106	0.00407495	0.0228458	0.0010588	0	0	0.00681781	0
Prevotella amnii	0	0	0	0	0	4.7e-05	0.0022802	0	0.000290721	0	0	0	0	0	0
Prevotella denticola	0	0	0	0	0	3.52e-05	0.0014263	0	9.83e-05	0	0	0	0	0.00258932	0
Prevotella histicola	0	0	0	0	0	0.000252256	0	0	8.52e-05	0.00874264	9.89e-05	0	0	0	0
Prevotella intermedia	0	0	0	0	0	0.000125369	0.0552993	0	0.000800082	0	0	0	0.000519851	0.0799102	0
Prevotella loescheii	0	0	0	0.00424623	0	0	0.00111678	0	8.03e-05	0	0	0	0	0	0
Prevotella marshii	0	0	0	0	0	0	0.002014	0	0	0	0	0	0	0	0
Prevotella melaninogenica	0	0.0404923	0	0.0640378	0.148547	0.000507635	0.0798834	0	0.009896	0.0338902	0.000578684	0	0.000866447	0.0833888	0
Prevotella multiformis	0	0	0	0	0	0	0.000528597	0	0	0	0	0	0	0.00617972	0
Prevotella nanceiensis	0	0	0	0.0342758	0	0.000252065	0	0	0.00331688	0.0105106	0.000445414	0	0	0.0222533	0
Prevotella nigrescens	0	0	0	0	0	0.000243524	0.00296329	0	0.00177499	0	0	0	0	0.0105037	0
Prevotella oris	0	0	0	0	0	0	0.00440391	0	0.00019368	0	0	0	7.3e-05	0.0160495	0
Prevotella oulorum	0	0	0	0	0	0	0.000877882	0	5.96e-05	0	0	0	0	0.00309502	0
Prevotella pallens	0	0.0226272	0	0.0355882	0	0.000141817	0.0048861	0	0.00445014	0.075076	0.000430234	0	0	0.0379107	0
Prevotella salivae	0	0	0	0.0076981	0	0.000115055	0.00248159	0	0.000838849	0.00821134	0.000346889	0	0	0.00293042	0
Prevotella sp. C561	0	0	0	0.0922978	0	0.000400336	0.00150303	0	0.00143262	0.0356055	0.000451685	0	0	0.0331263	0
Prevotella sp. oral taxon 306	0	0	0	0.0107111	0	0.000502628	0.000535108	0	0.00118497	0.0136779	0	0	0	0.00695473	0
Prevotella sp. oral taxon 317	0	0	0	0	0	0	0.00205402	0	0.000272822	0	0	0	0	0	0
Prevotella sp. oral taxon 472	0	0	0	0	0	0	0.00182592	0	3.82e-05	0	0	0	7.64e-05	0	0
Prevotella sp. oral taxon 473	0	0.00816863	0	0	0	0	0	0	0.000111374	0.0105219	0	0	0	0	0
Prevotella veroralis	0	0	0	0.0208331	0	9.51e-05	0.0074048	0	0.000331082	0	0	0	0	0.0130736	0
Propionibacterium acnes	0	0	0	0	0	0	0	0	0	0	0	0	0	0.00930592	0
Proteus mirabilis	0	0	0	0	0	0	0	0	0	0	0.00599951	0	0	0	0
Pseudomonas aeruginosa	0	0	0	0	0	0	0	0	0	0	0	0	0.0205365	0	0.0144462
Pseudomonas fluorescens	5.69e-05	0	0	0	0	0	0	0	0	0	0	0	0	0	0.0127108
Pyramidobacter piscolens	0	0	0	0	0	0	0	0	0	0	0	0	0.033927	0	0
Raoultella ornithinolytica	0.150095	0	0	0	0	0	0	0	0	0	0	0	0	0	0
Rhizobium leguminosarum	0	0	0	0	0	0	0	0	0	0	0	0	0	0	0.0194953
Rothia aeria	0	0	0	0	0.133002	8.84e-05	0.000701632	0	8.47e-05	0	0	0	0	0	0
Rothia dentocariosa	0	0	0	0	0	5.14e-05	0.00128607	0	9.88e-05	0	0	0	0	0	0
Rothia mucilaginosa	0	0.0253738	0	0	0	0.00157699	0.0667636	0	0.00551582	0.0320869	0.00012493	0	0	0.0161343	0.0365463
Salmonella enterica	0.0486797	0	0	0	0	0.0186747	0	0	0.0153531	0	0.0057174	0.0387547	0.00932224	0	0
Shigella boydii	0.0169333	0	0	0	0	0.0150538	0	0	0.00834135	0	0.0181687	0.00831404	0.0126137	0	0
Shigella dysenteriae	0.00292263	0	0	0	0	0.00481997	0	0	0.0024965	0	0.00396162	0.00151172	0.00410698	0	0
Shigella flexneri	0.00712437	0	0	0	0	0.00584756	0	0	0.00427261	0	0.00952472	0.00362141	0.00492583	0	0
Shigella sonnei	0.0106522	0	0	0	0	0.00659074	0	0	0.00329981	0	0.00927545	0.00106744	0.0038834	0	0
Shigella sp. D9	0.0041864	0	0	0	0	0.000866508	0	0	0.000191386	0	0.0039975	0.00156935	0.000269691	0	0
Solobacterium moorei	0	0	0	0	0	0	0.000888228	0	0.000251478	0	0	0	0	0.00357875	0
Staphylococcus epidermidis	0	0	0	0	0.0607554	0	0	0	0	0	0	0	0	0	0
Staphylococcus saprophyticus	0	0	0	0	0	0	0	0	0	0	0	0	0	0.00325198	0
Streptococcus agalactiae	0	0	0	0	0	5.79e-05	0.00194795	0	0	0	0	0	0.000221488	0	0
Streptococcus anginosus	0	0	0	0	0	0	0.00157371	0	7.9e-05	0	0	0	0.0370479	0	0
Streptococcus infantis	0	0	0	0.0088944	0	0.000277349	0.00480141	0	0.00725016	0.0155171	0.000767046	0.000533142	0.000142331	0.00351802	0
Streptococcus intermedius	0	0	0	0	0	0	0	0	0	0	0	0	0.00178232	0	0
Streptococcus mitis	0	0.0170725	0	0.0472638	0	0.00359909	0.195637	0	0.00666365	0	0.000753281	0	0.000162404	0.017701	0
Streptococcus oligofermentans	0	0	0	0	0	0	0	0	0	0	0	0	0	0.00413661	0
Streptococcus oralis	0	0	0	0.00702229	0	0.000189243	0.00327354	0	0.000728452	0	0	0	0.000420299	0.00568779	0
Streptococcus parasanguinis	0	0	0	0	0	0.000124277	0.0503027	0	0.000262541	0.025512	0	0	0.0134219	0.0129598	0
Streptococcus pneumoniae	0	0	0	0	0	0.00109341	0.0935037	0	0.00196663	0	0.000152243	0	0	0.00244191	0
Streptococcus pseudopneumoniae	0	0	0	0	0	0.000357739	0.0539294	0	0.000799381	0	0	0	0	0.00616623	0
Streptococcus salivarius	0	0	0	0	0	0.000155868	0.0159796	0	0.000555736	0.011865	0	0	0.000899194	0.0139032	0
Streptococcus sanguinis	0	0.0112482	0	0	0	0.00010472	0.000825515	0	0.000206197	0	0	0	0.0001104	0	0
Streptococcus sp. F0442	0	0	0	0	0	0	0.00426772	0	9.1e-05	0	0	0	0.0013606	0	0
Streptococcus sp. I-G2	0	0	0	0.00756229	0	0	0.00126202	0	0.000238655	0	0	0	7.68e-05	0	0
Streptococcus sp. I-P16	0	0.0103185	0	0.00992804	0	0.000125214	0.00113375	0	0.000184117	0	0	0	0.000157188	0	0
Streptococcus sp. M334	0	0	0	0	0	0.000209401	0.0148398	0	0.000401414	0	0	0	0	0	0
Streptococcus sp. SK140	0	0	0	0	0	0	0.00390568	0	0.000673117	0.0180671	0	0	0	0.00324001	0
Streptococcus sp. SK643	0	0	0	0	0	6.38e-05	0.0018023	0	0	0	0	0	0	0	0
Streptococcus thermophilus	0	0	0	0	0	0	0.00101689	0	8.19e-05	0	0	0	0.000321332	0	0
Streptococcus tigurinus	0	0	0	0	0	0.0001109	0.00167574	0	0.000104539	0	0	0	0	0	0
Streptococcus vestibularis	0	0	0	0	0	0	0.00289737	0	0	0	0	0	0.000170504	0	0
Tannerella forsythia	0	0	0	0	0	0	0.00173691	0	5.16e-05	0	0	0	0	0.00274055	0
Treponema denticola	0	0	0	0	0	0	0.00642034	0	0.000634968	0	0	0	0	0.0100289	0
Treponema vincentii	0	0	0	0	0	0	0.0016824	0	0.00011785	0	0	0	0	0.00231965	0
Veillonella atypica	0	0	0	0.0138993	0	0.000106076	0.0301756	0	0.000240269	0.0187055	0.000172902	0	0.0215835	0.0121376	0
Veillonella dispar	0	0	0	0.0711847	0	0.000179089	0.005369	0	0.000724922	0.0161682	0.00038133	0	0.00157021	0.0222203	0
Veillonella parvula	0	0.0121461	0	0.0253337	0	9.63e-05	0.00899839	0	7.25e-05	0	0.000273279	0	0.0133124	0	0
Veillonella sp. 3_1_44	0	0	0	0.00947987	0	0	0.00094021	0	0	0	0	0	0.00702647	0	0
Veillonella sp. 6_1_27	0	0	0	0.00551409	0	0.000124678	0	0	0	0	0	0	0.00320043	0	0
Veillonella sp. ACP1	0	0	0	0	0	0	0.00889083	0	0.000124498	0.0225541	0	0	0.00750532	0	0
Veillonella sp. oral taxon 158	0	0.013025	0	0.0318389	0	9.75e-05	0.00466086	0	0.000415129	0	0	0	0.000580135	0.00642389	0
