# Supplementary material for: Metagenomic sequencing of bile from gallstone patients to identify different microbial community patterns and novel biliary bacteria
Source: Sci Rep. 2015 Dec 2;5:17450. doi: 10.1038/srep17450 (PMC4667190; doi:10.1038/srep17450)
Supplement: Supplementary_Table_S3 [file srep17450-s3.xls]

## Sheet: Sheet1
Supplementary Table S3. The statistics of biliary 16S sequencing.
Sample ID	Raw pair-end read pairs	Merged reads (percentage,%)	Merged reads with short length	Merged reads with N bases	Chimera	Final reads used for OTU clustering (percentage,%)a	OTU
A1	214474	194,902 (90.87)	9326	19814	3876	113,119 (52.74)	745
A2	131670	101,976 (77.45)	33384	3451	2625	18,373 (13.95)	579
A3	81467	63,470 (77.91)	18795	2376	2054	12,826 (15.74)	531
A4	170968	163,773 (95.79)	41432	13574	1306	104,210 (60.95)	1016
A5	163927	142,631 (87.01)	22452	11129	10261	67,802 (41.36)	882
B1	188205	184,491 (98.03)	32804	21491	3103	126,442 (67.18)	792
B2	172547	166,388 (96.43)	38815	16947	5125	101,452 (58.80)	1074
B4	157685	146,994 (93.22)	55188	11818	3285	74,494 (47.24)	495
B5	255581	246,759 (96.55)	59934	26613	5522	152,444 (59.65)	1072
B6	205356	196,290 (95.59)	56015	18612	4951	112,474 (54.77)	1274
C1	212256	206,591 (97.33)	48119	22419	2354	132,429 (62.39)	720
C2	196793	191,413 (97.27)	44569	20288	5763	118,951 (60.44)	709
C3	174260	168,298 (96.58)	55980	10435	12807	86,822 (49.82)	791
C4	283718	273,391 (96.36)	104315	22436	23601	118,134 (41.64)	827
aDivided by numbers of raw paired-end read pairs.
