# Supplementary material for: Metagenomic sequencing of bile from gallstone patients to identify different microbial community patterns and novel biliary bacteria
Source: Sci Rep. 2015 Dec 2;5:17450. doi: 10.1038/srep17450 (PMC4667190; doi:10.1038/srep17450)
Supplement: Supplementary_Table_S5 [file srep17450-s4.xls]

## Sheet: Sheet1
Supplementary Table S5. Distributions of putative genes related to gallstone formation and bile resistance in biliary microbiome. These genes were searched against KEGG GENOME database to identify which species harbored them.
Species name	KEGG beta-glucuronidase(K01195)	KEGG phospholipase A1(K01058)	KEGG phospholipase C(K01114)	KEGG urease（K01428/01429/01430）	KEGG urease（K03187/03188/03189/03190）	KEGG bsh(K01442)	KEGG acrA/B(K03585/K18138)	KEGG emrA/emrB(K03543/K03446)	KEGG tolC(K12340)
Acidovorax sp. JS42	NA	Y	N	N	N	N	Y	Y	Y
Acinetobacter baumannii	N	Y	Y	Y	Y	Y	Y	Y	Y
Acinetobacter johnsonii	NA	NA	NA	NA	NA	NA	NA	NA	NA
Acinetobacter lwoffii	NA	NA	NA	NA	NA	NA	NA	NA	NA
Actinomyces graevenitzii	NA	NA	NA	NA	NA	NA	NA	NA	NA
Actinomyces odontolyticus	NA	NA	NA	NA	NA	NA	NA	NA	NA
Actinomyces sp. ICM39	NA	NA	NA	NA	NA	NA	NA	NA	NA
Actinomyces sp. ICM47	NA	NA	NA	NA	NA	NA	NA	NA	NA
Actinomyces sp. oral taxon 178	NA	NA	NA	NA	NA	NA	NA	NA	NA
Actinomyces sp. oral taxon 180	NA	NA	NA	NA	NA	NA	NA	NA	NA
Actinomyces sp. oral taxon 181	NA	NA	NA	NA	NA	NA	NA	NA	NA
Actinomyces sp. ph3	NA	NA	NA	NA	NA	NA	NA	NA	NA
Actinomyces timonensis	NA	NA	NA	NA	NA	NA	NA	NA	NA
Aeromonas hydrophila	N	N	N	N	N	Y	Y	Y	Y
Aggregatibacter segnis	NA	NA	NA	NA	NA	NA	NA	NA	NA
Alloprevotella rava	NA	NA	NA	NA	NA	NA	NA	NA	NA
Alloprevotella tannerae	NA	NA	NA	NA	NA	NA	NA	NA	NA
alpha proteobacterium L41A	NA	NA	NA	NA	NA	NA	NA	NA	NA
Atopobium parvulum	N	NA	N	N	N	N	NA	NA	NA
Atopobium rimae	NA	NA	NA	NA	NA	NA	NA	NA	NA
Atopobium sp. ICM58	NA	NA	NA	NA	NA	NA	NA	NA	NA
Bifidobacterium dentium	Y	NA	N	N	N	Y	NA	NA	NA
Brachybacterium paraconglomeratum	NA	NA	NA	NA	NA	NA	NA	NA	NA
Campylobacter concisus	NA	Y	NA	N	N	N	Y	N	N
Campylobacter gracilis	NA	NA	NA	NA	NA	NA	NA	NA	NA
Campylobacter rectus	NA	NA	NA	NA	NA	NA	NA	NA	NA
Campylobacter sp. 10_1_50	NA	NA	NA	NA	NA	NA	NA	NA	NA
candidate division TM7 single-cell isolate TM7b	NA	NA	NA	NA	NA	NA	NA	NA	NA
Candidatus Prevotella conceptionensis	NA	NA	NA	NA	NA	NA	NA	NA	NA
Candidatus Regiella insecticola	NA	NA	NA	NA	NA	NA	NA	NA	NA
Capnocytophaga gingivalis	NA	NA	NA	NA	NA	NA	NA	NA	NA
Capnocytophaga sp. CM59	NA	NA	NA	NA	NA	NA	NA	NA	NA
Capnocytophaga sp. oral taxon 329	NA	NA	NA	NA	NA	NA	NA	NA	NA
Capnocytophaga sputigena	NA	NA	NA	NA	NA	NA	NA	NA	NA
Cellulosimicrobium cellulans	NA	NA	NA	NA	NA	NA	NA	NA	NA
Citrobacter freundii	N	Y	N	Y	Y	N	Y	Y	Y
Clostridium perfringens	Y	NA	N	N	N	N	NA	N	NA
Corynebacterium accolens	NA	NA	NA	NA	NA	NA	NA	NA	NA
Corynebacterium matruchotii	NA	NA	NA	NA	NA	NA	NA	NA	NA
Corynebacterium pseudogenitalium	NA	NA	NA	NA	NA	NA	NA	NA	NA
Dialister invisus	NA	NA	NA	NA	NA	NA	NA	NA	NA
Enhydrobacter aerosaccus	NA	NA	NA	NA	NA	NA	NA	NA	NA
Enterobacter aerogenes	N	Y	N	N	N	N	Y	Y	Y
Enterobacter cloacae	N	Y	N	Y	Y	N	Y	Y	Y
Enterobacter hormaechei	NA	NA	NA	NA	NA	NA	NA	NA	NA
Enterobacter mori	NA	NA	NA	NA	NA	NA	NA	NA	NA
Enterococcus casseliflavus	N	NA	N	N	N	Y	NA	NA	NA
Enterococcus faecalis	N	NA	N	N	N	Y	NA	NA	NA
Enterococcus faecium	Y	NA	N	N	N	Y	NA	NA	NA
Enterococcus gallinarum	NA	NA	NA	NA	NA	NA	NA	NA	NA
Enterococcus saccharolyticus	NA	NA	NA	NA	NA	NA	NA	NA	NA
Enterococcus sp. C1	NA	NA	NA	NA	NA	NA	NA	NA	NA
Escherichia albertii	NA	NA	NA	NA	NA	NA	NA	NA	NA
Escherichia coli	Y	Y	N	Y	Y	Y	Y	Y	Y
Escherichia fergusonii	N	Y	N	N	N	N	Y	Y	Y
Escherichia sp. 1_1_43	NA	NA	NA	NA	NA	NA	NA	NA	NA
Escherichia sp. TW09231	NA	NA	NA	NA	NA	NA	NA	NA	NA
Escherichia sp. TW14182	NA	NA	NA	NA	NA	NA	NA	NA	NA
Eubacterium infirmum	NA	NA	NA	NA	NA	NA	NA	NA	NA
Eubacterium saphenum	NA	NA	NA	NA	NA	NA	NA	NA	NA
Filifactor alocis	N	NA	N	N	N	N	N	N	NA
Fusobacterium nucleatum	N	NA	NA	NA	NA	N	NA	NA	NA
Fusobacterium periodonticum	NA	NA	NA	NA	NA	NA	NA	NA	NA
Fusobacterium sp. oral taxon 370	NA	NA	NA	NA	NA	NA	NA	NA	NA
Gemella haemolysans	NA	NA	NA	NA	NA	NA	NA	NA	NA
Gemella morbillorum	NA	NA	NA	NA	NA	NA	NA	NA	NA
Gemella sanguinis	NA	NA	NA	NA	NA	NA	NA	NA	NA
Gordonia bronchialis	N	NA	N	Y	N	Y	NA	NA	NA
Gordonia sputi	NA	NA	NA	NA	NA	NA	NA	NA	NA
Granulicatella adiacens	NA	NA	NA	NA	NA	NA	NA	NA	NA
Haemophilus haemolyticus	NA	NA	NA	NA	NA	NA	NA	NA	NA
Haemophilus influenzae	N	N	N	Y	Y	N	Y	Y	N
Haemophilus parahaemolyticus	NA	NA	NA	NA	NA	NA	NA	NA	NA
Haemophilus parainfluenzae	N	N	N	N	N	N	Y	Y	N
Haemophilus sp. oral taxon 851	NA	NA	NA	NA	NA	NA	NA	NA	NA
Haemophilus sputorum	NA	NA	NA	NA	NA	NA	NA	NA	NA
Klebsiella oxytoca	N	Y	N	Y	Y	N	Y	Y	Y
Klebsiella pneumoniae	N	Y	N	Y	Y	N	Y	Y	Y
Klebsiella sp. 4_1_44FAA	NA	NA	NA	NA	NA	NA	NA	NA	NA
Klebsiella sp. MS 92-3	NA	NA	NA	NA	NA	NA	NA	NA	NA
Klebsiella variicola	N	Y	N	Y	Y	N	Y	Y	Y
Kocuria palustris	NA	NA	NA	NA	NA	NA	NA	NA	NA
Lachnoanaerobaculum sp. ICM7	NA	NA	NA	NA	NA	NA	NA	NA	NA
Lachnospiraceae bacterium oral taxon 082	NA	NA	NA	NA	NA	NA	NA	NA	NA
Lactobacillus mucosae	NA	NA	NA	NA	NA	NA	NA	NA	NA
Lautropia mirabilis	NA	NA	NA	NA	NA	NA	NA	NA	NA
Leptotrichia wadei	NA	NA	NA	NA	NA	NA	NA	NA	NA
Megasphaera micronuciformis	NA	NA	NA	NA	NA	NA	NA	NA	NA
Neisseria elongata	NA	Y	N	N	N	N	Y	N	N
Neisseria flavescens	NA	NA	NA	NA	NA	NA	NA	NA	NA
Neisseria meningitidis	NA	Y	N	N	N	N	Y	Y	Y
Neisseria mucosa	NA	NA	NA	NA	NA	NA	NA	NA	NA
Neisseria sicca	NA	NA	NA	NA	NA	NA	NA	NA	NA
Neisseria subflava	NA	NA	NA	NA	NA	NA	NA	NA	NA
Olsenella uli	N	NA	N	N	N	N	NA	NA	NA
Oribacterium sinus	NA	NA	NA	NA	NA	NA	NA	NA	NA
Oribacterium sp. oral taxon 108	NA	NA	NA	NA	NA	NA	NA	NA	NA
Parvimonas micra	N	NA	N	N	N	Y	N	N	NA
Pediococcus pentosaceus	N	NA	N	N	N	Y	NA	NA	NA
Peptostreptococcus stomatis	NA	NA	NA	NA	NA	NA	NA	NA	NA
Porphyromonas endodontalis	NA	NA	NA	NA	NA	NA	NA	NA	NA
Porphyromonas gingivalis	N	N	N	N	N	N	N	N	Y
Porphyromonas sp. oral taxon 279	NA	NA	NA	NA	NA	NA	NA	NA	NA
Prevotella amnii	NA	NA	NA	NA	NA	NA	NA	NA	NA
Prevotella denticola	N	N	N	N	N	N	Y	N	N
Prevotella histicola	NA	NA	NA	NA	NA	NA	NA	NA	NA
Prevotella intermedia	N	N	N	N	N	N	Y	N	N
Prevotella loescheii	NA	NA	NA	NA	NA	NA	NA	NA	NA
Prevotella marshii	NA	NA	NA	NA	NA	NA	NA	NA	NA
Prevotella melaninogenica	N	N	N	N	N	N	Y	N	N
Prevotella multiformis	NA	NA	NA	NA	NA	NA	NA	NA	NA
Prevotella nanceiensis	NA	NA	NA	NA	NA	NA	NA	NA	NA
Prevotella nigrescens	NA	NA	NA	NA	NA	NA	NA	NA	NA
Prevotella oris	NA	NA	NA	NA	NA	NA	NA	NA	NA
Prevotella oulorum	NA	NA	NA	NA	NA	NA	NA	NA	NA
Prevotella pallens	NA	NA	NA	NA	NA	NA	NA	NA	NA
Prevotella salivae	NA	NA	NA	NA	NA	NA	NA	NA	NA
Prevotella sp. C561	NA	NA	NA	NA	NA	NA	NA	NA	NA
Prevotella sp. oral taxon 306	NA	NA	NA	NA	NA	NA	NA	NA	NA
Prevotella sp. oral taxon 317	NA	NA	NA	NA	NA	NA	NA	NA	NA
Prevotella sp. oral taxon 472	NA	NA	NA	NA	NA	NA	NA	NA	NA
Prevotella sp. oral taxon 473	NA	NA	NA	NA	NA	NA	NA	NA	NA
Prevotella veroralis	NA	NA	NA	NA	NA	NA	NA	NA	NA
Propionibacterium acnes	Y	NA	N	N	N	N	NA	NA	NA
Proteus mirabilis	N	Y	N	Y	Y	Y	Y	Y	Y
Pseudomonas aeruginosa	N	N	Y	Y	Y	N	Y	Y	Y
Pseudomonas fluorescens	N	N	N	Y	Y	N	Y	Y	Y
Pyramidobacter piscolens	NA	NA	NA	NA	NA	NA	NA	NA	NA
Raoultella ornithinolytica	N	Y	N	Y	Y	N	Y	Y	Y
Rhizobium leguminosarum	NA	NA	NA	NA	NA	NA	NA	NA	NA
Rothia aeria	NA	NA	NA	NA	NA	NA	NA	NA	NA
Rothia dentocariosa	N	NA	N	N	N	N	NA	NA	NA
Rothia mucilaginosa	N	NA	N	N	N	N	NA	NA	NA
Salmonella enterica	Y	Y	N	N	N	N	Y	Y	Y
Shigella boydii	Y	Y	N	N	N	N	Y	Y	Y
Shigella dysenteriae	Y	Y	N	N	N	N	Y	Y	Y
Shigella flexneri	Y	Y	N	N	N	N	Y	Y	Y
Shigella sonnei	Y	Y	N	N	N	N	Y	Y	Y
Shigella sp. D9	NA	NA	NA	NA	NA	NA	NA	NA	NA
Solobacterium moorei	NA	NA	NA	NA	NA	NA	NA	NA	NA
Staphylococcus epidermidis	N	NA	Y	Y	Y	Y	NA	NA	NA
Staphylococcus saprophyticus	N	NA	N	Y	Y	Y	NA	NA	NA
Streptococcus agalactiae	Y	NA	N	N	N	N	NA	NA	NA
Streptococcus anginosus	N	NA	N	N	N	N	NA	NA	NA
Streptococcus infantis	NA	NA	NA	NA	NA	NA	NA	NA	NA
Streptococcus intermedius	N	NA	N	N	N	N	NA	NA	NA
Streptococcus mitis	N	NA	N	N	N	N	NA	NA	NA
Streptococcus oligofermentans	N	NA	N	N	N	N	NA	NA	NA
Streptococcus oralis	N	NA	N	N	N	N	NA	NA	NA
Streptococcus parasanguinis	N	NA	N	N	N	N	NA	NA	NA
Streptococcus pneumoniae	Y	NA	N	N	N	N	NA	NA	NA
Streptococcus pseudopneumoniae	N	NA	N	N	N	N	NA	NA	NA
Streptococcus salivarius	N	NA	N	Y	Y	N	NA	NA	NA
Streptococcus sanguinis	N	NA	N	N	N	N	NA	NA	NA
Streptococcus sp. F0442	NA	NA	NA	NA	NA	NA	NA	NA	NA
Streptococcus sp. I-G2	N	NA	N	N	N	N	NA	NA	NA
Streptococcus sp. I-P16	N	NA	N	N	N	N	NA	NA	NA
Streptococcus sp. M334	NA	NA	NA	NA	NA	NA	NA	NA	NA
Streptococcus sp. SK140	NA	NA	NA	NA	NA	NA	NA	NA	NA
Streptococcus sp. SK643	NA	NA	NA	NA	NA	NA	NA	NA	NA
Streptococcus thermophilus	N	NA	N	Y	Y	N	NA	NA	NA
Streptococcus tigurinus	NA	NA	NA	NA	NA	NA	NA	NA	NA
Streptococcus vestibularis	NA	NA	NA	NA	NA	NA	NA	NA	NA
Tannerella forsythia	NA	NA	NA	NA	NA	NA	NA	NA	NA
Treponema denticola	N	NA	NA	NA	NA	NA	N	NA	NA
Treponema vincentii	NA	NA	NA	NA	NA	NA	NA	NA	NA
Veillonella atypica	NA	NA	NA	NA	NA	NA	NA	NA	NA
Veillonella dispar	NA	NA	NA	NA	NA	NA	NA	NA	NA
Veillonella parvula	NA	NA	N	NA	NA	NA	Y	N	NA
Veillonella sp. 3_1_44	NA	NA	NA	NA	NA	NA	NA	NA	NA
Veillonella sp. 6_1_27	NA	NA	NA	NA	NA	NA	NA	NA	NA
Veillonella sp. ACP1	NA	NA	NA	NA	NA	NA	NA	NA	NA
Veillonella sp. oral taxon 158	NA	NA	NA	NA	NA	NA	NA	NA	NA
"Y" means the species or its strains harboured the gene, "N" means the species or its strains did not harbour the gene and "NA" means there is no annotation information for the species in KEGG GENOME database.
