# Supplementary material for: Metagenomic sequencing of bile from gallstone patients to identify different microbial community patterns and novel biliary bacteria
Source: Sci Rep. 2015 Dec 2;5:17450. doi: 10.1038/srep17450 (PMC4667190; doi:10.1038/srep17450)
Supplement: Supplementary_Table_S6 [file srep17450-s5.xls]

## Sheet: pathways
Supplementary Table S6. Reconstructed biliary KEGG pathways and their relative abundances by using HUMAnN.
Kegg Pathway	A1	A2	A3	A4	A5	B1	B2	B4	B5	B6	C1	C2	C3	C4	C5
ko00290: Valine, leucine and isoleucine biosynthesis	0.018554	0.0272271	0.0189854	0.0340718	0.030908	0.0189335	0.0255261	0.0376207	0.0180402	0.0411295	0.0195526	0.0191186	0.0184108	0.028037	0.031627
ko00030: Pentose phosphate pathway	0.0181373	0.0133292	0.0211608	0.015758	0.0162859	0.0171937	0.0173949	0.020281	0.0157352	0.00990342	0.0163031	0.0158475	0.016831	0.0159567	0.0180491
ko02060: Phosphotransferase system (PTS)	0.017842	0.0105963	0.0192142	0.00572937	0.0111099	0.0163135	0.0128671	0.00654792	0.0162983	0.00455768	0.0147942	0.0150693	0.0151166	0.00798868	0.00310992
ko00471: D-Glutamine and D-glutamate metabolism	0.0175342	0.0347177	0.0756349	0.0265336	0	0.0201466	0.0325722	0	0.0181639	0.0403984	0.0176659	0.0194629	0.0172851	0.0325095	0.0657194
ko00051: Fructose and mannose metabolism	0.0169476	0.00933138	0.0114548	0.0101694	0	0.0145188	0.0142959	0.0153605	0.0161477	0.0152841	0.0144999	0.0153607	0.0140566	0.0102504	0.00888886
ko00660: C5-Branched dibasic acid metabolism	0.0161828	0.0194327	0	0	0	0.0165254	0.0160694	0	0.0177468	0	0.0168979	0.0165908	0.0150017	0.0292541	0.0404612
ko00250: Alanine, aspartate and glutamate metabolism	0.0160604	0.0182917	0.0333134	0.0195905	0	0.0157942	0.0195178	0.0211208	0.016536	0.0223149	0.01645	0.0157662	0.0154656	0.022794	0.0175636
ko00550: Peptidoglycan biosynthesis	0.0160548	0.0243121	0.0212985	0.0203855	0.0412075	0.0159577	0.0243414	0.0253639	0.0172051	0.0259882	0.0163978	0.0163249	0.0155311	0.0269309	0.024172
ko00785: Lipoic acid metabolism	0.016052	0.0203221	0	0.0347382	0.0494096	0.0167813	0.00798454	0	0.0158204	0	0.0136276	0.0148762	0.0150169	0.00465943	0.0128593
ko00770: Pantothenate and CoA biosynthesis	0.0160123	0.0213613	0.00761694	0.0192059	0.0441891	0.0176497	0.0193398	0.024202	0.0161355	0	0.0189132	0.0167191	0.0169688	0.0164723	0.022297
ko00010: Glycolysis / Gluconeogenesis	0.0153361	0.0164636	0.0243225	0.0126572	0.00970256	0.0145863	0.0154876	0.0213059	0.0143907	0.0185055	0.0148191	0.0161127	0.0147831	0.0127373	0.0149898
ko00040: Pentose and glucuronate interconversions	0.0152874	0.00790803	0	0.00462434	0	0.0138479	0.00442941	0.0105381	0.0151271	0.00892569	0.0158224	0.0162097	0.0150693	0.00697666	0.00724604
ko03070: Bacterial secretion system	0.0150738	0.0127032	0	0.0153042	0.00716003	0.0136911	0.00910722	0.0132774	0.0185386	0.0064669	0.015384	0.0149023	0.0182544	0.00997341	0.00877353
ko00450: Selenocompound metabolism	0.0150301	0	0	0	0	0.0140542	0.015853	0	0.0142115	0.0244266	0.0140378	0.0146191	0.0135907	0.0147477	0.0153704
ko00730: Thiamine metabolism	0.0149121	0.0152694	0	0.00467837	0.0443734	0.0167441	0.0218158	0.0177144	0.0160006	0.0268214	0.0169765	0.0155912	0.0150744	0.0185046	0
ko00670: One carbon pool by folate	0.0148555	0.0208626	0	0.0349378	0	0.0218865	0.0233276	0	0.0164758	0.0214767	0.0166373	0.0178091	0.0169975	0.0217857	0.0215365
ko00780: Biotin metabolism	0.01467	0.0250347	0.0178172	0.0212927	0	0.0146277	0.00908264	0.0225658	0.0160901	0.0119871	0.0200082	0.0149591	0.0144885	0.0100696	0.0190248
ko00540: Lipopolysaccharide biosynthesis	0.0146321	0.0291279	0.00812143	0.0323915	0.0163252	0.0196554	0.00782636	0.0224205	0.0179423	0.0178221	0.0200579	0.0180888	0.018433	0.0169726	0.00248868
ko00620: Pyruvate metabolism	0.0143785	0.0176243	0.0116542	0.0144446	0	0.0146322	0.0126628	0.0126578	0.0155514	0.0120882	0.0149748	0.0163352	0.0144671	0.0173966	0.0170182
ko00750: Vitamin B6 metabolism	0.0142445	0.0102656	0.00721737	0.021135	0	0.0128811	0.00985045	0.00405636	0.0137059	0.00485124	0.0120266	0.0141535	0.0128034	0.0237252	0.0255888
ko00790: Folate biosynthesis	0.0142221	0.0160238	0.0187247	0.00351981	0.0286634	0.0209922	0.0193535	0.0220178	0.0148896	0.00597563	0.0184756	0.0178331	0.01853	0.011285	0.0168649
ko04122: Sulfur relay system	0.0141847	0.0184337	0	0.0065363	0.0209265	0.0148968	0.0121772	0.0151642	0.0160455	0.0147609	0.0170608	0.0151537	0.0144312	0.0101076	0.0122919
ko03430: Mismatch repair	0.0139963	0.0162787	0.0138609	0.0266433	0.0266218	0.0176206	0.0194025	0.0119976	0.0157562	0.0182739	0.0178501	0.0152732	0.0152597	0.022191	0.0096855
ko03440: Homologous recombination	0.013884	0.0135638	0.0254675	0.0217337	0.0119983	0.0165295	0.0204082	0.0164644	0.015647	0.0289567	0.0162926	0.0141996	0.0148186	0.0214058	0.00893713
ko00520: Amino sugar and nucleotide sugar metabolism	0.0138317	0.013388	0.0137576	0.0130494	0.0171627	0.011793	0.0141112	0.0155123	0.0137256	0.00891775	0.0131262	0.0122772	0.0119254	0.00966361	0.00931861
ko00061: Fatty acid biosynthesis	0.013829	0.0138932	0.00834923	0.024461	0.0147293	0.0123889	0.0188639	0.0212328	0.0154124	0.00635775	0.0123018	0.0113306	0.0121202	0.0301214	0.0202834
ko00760: Nicotinate and nicotinamide metabolism	0.0138282	0.0145329	0.024408	0.0131621	0.0476845	0.0136532	0.0125309	0.0266963	0.0143054	0.0211535	0.0138176	0.0142021	0.0126096	0.0185039	0.0197449
ko00020: Citrate cycle (TCA cycle)	0.013643	0	0	0.0201163	0	0.0134179	0.0109028	0	0.0151988	0.0224496	0.0141265	0.0137833	0.0133022	0.0195378	0.0326244
ko03060: Protein export	0.0136348	0.0183769	0.023182	0.0315268	0	0.0148872	0.0157913	0.02082	0.0146305	0.0134212	0.0153354	0.0150097	0.0154207	0.018595	0.0132927
ko00970: Aminoacyl-tRNA biosynthesis	0.0135685	0.016131	0.0208923	0.0335967	0.0256646	0.0114534	0.0273874	0.0158327	0.0141001	0.0267295	0.0125295	0.0122151	0.0130789	0.0273564	0.019948
ko02010: ABC transporters	0.0133423	0.00999355	0.00690663	0.00652723	0.00781888	0.0132322	0.00769956	0.0103509	0.0129224	0.00703174	0.0130157	0.0143895	0.0126554	0.00653981	0.00606923
ko00500: Starch and sucrose metabolism	0.0131866	0.0103533	0.00874044	0.00912115	0.0104161	0.0111256	0.0114021	0.0116812	0.0116336	0.0128897	0.0115144	0.0135311	0.0115901	0.00866845	0.00541212
ko03010: Ribosome	0.0130702	0.0230832	0.0281356	0.0277419	0.0179248	0.0116023	0.0278589	0.0229215	0.0133725	0.0280802	0.0132488	0.0122559	0.0129455	0.0236654	0.0211908
ko00270: Cysteine and methionine metabolism	0.0130308	0.0180588	0.0116046	0.010957	0	0.0118497	0.0152311	0.0159392	0.0117425	0.0206554	0.0115089	0.0154901	0.0122553	0.0172407	0.0157829
ko00052: Galactose metabolism	0.0129679	0.00785447	0	0	0	0.0144185	0.0140287	0.0137809	0.0151518	0	0.0130825	0.0106916	0.0144132	0.0076839	0.00696695
ko00720: Carbon fixation pathways in prokaryotes	0.0128829	0.0194989	0	0	0	0.0135924	0.0144962	0.0118424	0.0142758	0	0.013625	0	0.0134323	0	0
ko00260: Glycine, serine and threonine metabolism	0.0127537	0.0120756	0	0.0150909	0	0.0116908	0.0121304	0.0133897	0.0121191	0.014667	0.0114886	0.0144698	0.0114996	0.0124167	0.013748
ko00920: Sulfur metabolism	0.0125438	0.013172	0	0.00626899	0.0280856	0.0132523	0.0081964	0	0.0120651	0.012415	0.0122935	0.0121193	0.0119918	0.00813764	0
ko00480: Glutathione metabolism	0.012378	0.0116563	0.0188663	0.011856	0	0.0124604	0.00890847	0.022374	0.0129539	0.00552505	0.0121954	0.0134526	0.0128134	0.00977219	0.0122276
ko00630: Glyoxylate and dicarboxylate metabolism	0.0122605	0.0058831	0.00681085	0.00549375	0	0.0128418	0.00396798	0.00984101	0.0141323	0.00878386	0.0128815	0.0128821	0.0131889	0.00552438	0.0104532
ko00053: Ascorbate and aldarate metabolism	0.0121857	0.00536526	0.0144175	0	0	0.0115231	0.00229764	0.00882484	0.0123292	0.00364951	0.0116339	0.0123232	0.0110497	0.00334233	0.00606017
ko00300: Lysine biosynthesis	0.0119064	0.0146507	0.0150975	0.0165569	0.0093276	0.0124521	0.016151	0.0126269	0.0122939	0.0172172	0.0126221	0.0127546	0.0122872	0.0234387	0.0124575
ko00740: Riboflavin metabolism	0.0118273	0.0140529	0.0303026	0.0133942	0	0.0119107	0.00958068	0.00636744	0.0140291	0.0209324	0.0125323	0.0131018	0.0116183	0.0130755	0.00190674
ko00130: Ubiquinone and other terpenoid-quinone biosynthesis	0.0117965	0.0075008	0.00534751	0.00722181	0.00605406	0.0130325	0.00382272	0.00989503	0.0120549	0.0132277	0.0137925	0.0144812	0.0115778	0.00590175	0.00596885
ko00240: Pyrimidine metabolism	0.011251	0.0125802	0.0125721	0.0207327	0.0269586	0.0125028	0.016694	0.0110374	0.0118534	0.0153964	0.0112219	0.0108092	0.0108842	0.0175253	0.0124593
ko00473: D-Alanine metabolism	0.0112372	0.0283668	0	0.0372999	0	0.0101602	0.0368627	0.0446871	0.0111161	0.00832116	0.011879	0.0101215	0.011421	0.0213887	0.036109
ko00650: Butanoate metabolism	0.0111609	0	0	0	0	0.0114106	0.00783518	0	0.0107355	0	0.0120885	0.0125147	0.0110707	0.00909741	0.0139463
ko00621: Dioxin degradation	0.0111402	0	0	0	0	0.0114956	0	0	0	0	0.0112726	0	0.00973778	0	0
ko00230: Purine metabolism	0.0104469	0.0114054	0.0112598	0.0148141	0.0114902	0.0113743	0.0140906	0.012976	0.0112861	0.0146984	0.0109531	0.00982615	0.0106053	0.0117192	0.0112131
ko00623: Toluene degradation	0.0103447	0	0	0	0.00694723	0	0	0	0.0100336	0	0	0	0	0	0
ko00910: Nitrogen metabolism	0.0103077	0.00996476	0.0107274	0.00828349	0.00977661	0.0120182	0.00721463	0.00972886	0.0123789	0.00908237	0.0118008	0.00907542	0.0110897	0.00827195	0.00655217
ko02030: Bacterial chemotaxis	0.0102717	0	0	0	0	0.0131438	0.00068143	0	0.0133929	0	0.0144735	0.00779076	0.0125766	0.00604543	0
ko02020: Two-component system	0.0101008	0.00491342	0.00582079	0.00207918	0.00350649	0.0109679	0.0035194	0.00934499	0.0115299	0.00357279	0.0116053	0.0100045	0.0103153	0.00343506	0.00627876
ko00410: beta-Alanine metabolism	0.00992878	0	0	0	0	0.0102129	0	0	0	0	0	0	0.0112144	0	0
ko00900: Terpenoid backbone biosynthesis	0.00992565	0.0148002	0.0239067	0.0180088	0.00561728	0.0104941	0.0161083	0.0124277	0.0113336	0.0228325	0.0108671	0.0102025	0.0101501	0.0195629	0.0170177
ko03030: DNA replication	0.00965615	0.0136724	0.0113034	0.0177455	0	0.0159979	0.0160392	0.0104727	0.0121288	0.0164755	0.0130373	0.0114265	0.0113259	0.0193976	0.0142832
ko00330: Arginine and proline metabolism	0.00962853	0.00870561	0.0110761	0.00596273	0.013874	0.00902299	0.00662017	0.00963318	0.00882518	0.00980419	0.00901599	0.010411	0.00876215	0.00915892	0.00743067
ko00430: Taurine and hypotaurine metabolism	0.00955767	0.013368	0	0	0	0.00930919	0.0106142	0	0.0103634	0	0.00904621	0.0076875	0.00946538	0	0
ko03410: Base excision repair	0.0093981	0.00806435	0.0119223	0.0173936	0.0234605	0.00975742	0.0127485	0.0169054	0.00928433	0.0167985	0.00942804	0.00978864	0.00950334	0.013966	0.0144872
ko00640: Propanoate metabolism	0.00934969	0.0109515	0.00564791	0.00871891	0.0152013	0.0105588	0.00873639	0.009491	0.0108415	0.00655528	0.0102347	0.00922195	0.0108391	0.0113318	0.0116334
ko00521: Streptomycin biosynthesis	0.00925115	0.0138271	0.0174767	0.0175268	0.0235645	0.00822031	0.0195347	0	0.0076422	0.0174761	0.00973984	0.00918493	0.0117031	0.0164314	0
ko00564: Glycerophospholipid metabolism	0.00923927	0.0109072	0.00743067	0.0102845	0.00514647	0.00881338	0.00735192	0.00690474	0.00955515	0.0041822	0.00964195	0.00928197	0.00872582	0.00731395	0.00494278
ko00340: Histidine metabolism	0.00855442	0.0110246	0.0270208	0.00933127	0.0172562	0.00610355	0.0108978	0.0101809	0.00665951	0.0128999	0.00705178	0.00819169	0.00763601	0.0119547	0.0117955
ko00360: Phenylalanine metabolism	0.00842806	0.00390318	0	0	0	0.00864763	0.00184279	0	0.0080708	0.0119503	0.00975802	0.00822175	0.00923459	0.00364919	0.00414347
ko00400: Phenylalanine, tyrosine and tryptophan biosynthesis	0.00798056	0.0104848	0.00857382	0.0140938	0.0212511	0.00804123	0.0166001	0.011991	0.00948855	0.0186875	0.00825522	0.0087914	0.0084523	0.0117986	0.010246
ko04112: Cell cycle - Caulobacter	0.00792892	0.00776273	0.0139097	0.0107691	0	0.00799402	0.0125328	0.0116102	0.00841043	0.0202816	0.00853136	0.00791351	0.00784118	0.0116113	0.0188701
ko00071: Fatty acid metabolism	0.00792756	0.00502457	0.00915334	0	0.00490146	0.00759352	0.00372672	0	0.00776307	0.00630691	0.00897322	0.00923011	0.00924208	0	0
ko00561: Glycerolipid metabolism	0.00736762	0.00722005	0	0.00327008	0	0.00603566	0.00652441	0.00832101	0.00576097	0	0.00732936	0.0102521	0.00684454	0.00380473	0.00831079
ko02040: Flagellar assembly	0.00688748	0.00485126	0.00549256	0.00338571	0	0.00991993	0.00090589	0.00264243	0.0117059	0.00563209	0.0121196	0.00246658	0.00939768	0.00140775	0.00584277
ko00281: Geraniol degradation	0.0067156	0.0048153	0.0131928	0	0.0109984	0.0063005	0	0.0117763	0.0059421	0.00469542	0	0	0.00750238	0.00317244	0.00339937
ko03018: RNA degradation	0.00652263	0.00806746	0.00816454	0.00980634	0.0146798	0.00643555	0.00833048	0.009345	0.00673017	0.0150725	0.00659585	0.00673683	0.00692306	0.00920947	0.00746587
ko00625: Chloroalkane and chloroalkene degradation	0.00641958	0	0	0	0	0	0	0	0	0	0	0.00806449	0	0.00593412	0
ko00860: Porphyrin and chlorophyll metabolism	0.00635186	0.00860524	0.0175272	0.00782655	0.00867313	0.00803794	0.00471902	0.00968687	0.0071496	0.00867124	0.00760827	0.0102174	0.00700374	0.00537191	0.00709161
ko00511: Other glycan degradation	0.00630006	0.00310559	0.0253151	0.00613521	0	0.00745963	0.012261	0	0.00596091	0.0083539	0.00857534	0.00572622	0.0065273	0.00607526	0.00607213
ko00350: Tyrosine metabolism	0.00621142	0.00827071	0	0	0.00752639	0.00532273	0.00408051	0.0109329	0.00781606	0	0.00822443	0.0100626	0.00582382	0	0
ko00633: Nitrotoluene degradation	0.00616145	0.00229851	0.00510567	0.00199053	0	0.00605473	0.000726826	0.00804699	0.0062792	0.00373294	0.0057941	0.00449762	0.00535753	0.0010214	0
ko01040: Biosynthesis of unsaturated fatty acids	0.00607617	0.00290259	0	0	0	0.00565539	0.00192086	0.00480703	0.00686018	0	0.00544228	0.00534115	0.00530697	0.00385079	0.00137892
ko03020: RNA polymerase	0.00580771	0.00425823	0.00731878	0.00841896	0	0.00530708	0.00729107	0	0.00549534	0.00684606	0.00518328	0.00546907	0.00590193	0.00556238	0.00485484
ko00364: Fluorobenzoate degradation	0.00555311	0.00841572	0	0	0	0.00296727	0	0	0	0	0	0.00935054	0	0	0
ko00190: Oxidative phosphorylation	0.00548862	0.00712556	0.00550427	0.00686694	0.00680916	0.00559223	0.00547702	0.0108819	0.00584559	0.00662012	0.00584453	0.00574712	0.00568133	0.00700292	0.00847658
ko00930: Caprolactam degradation	0.00546815	0	0.00971879	0	0	0	0.000285372	0.00455456	0.00443175	0.00493679	0	0	0.00626425	0	0.00227438
ko00680: Methane metabolism	0.0051672	0.00518431	0.00439457	0.00480856	0.00253941	0.00508163	0.00472135	0	0.00516874	0	0.00535402	0.00505095	0.00528847	0.00560424	0.00406235
ko00362: Benzoate degradation	0.0049357	0.0025048	0.00953786	0.00149514	0	0.00355765	0.00156999	0.0073799	0.00356591	0.00405478	0	0.00836732	0.00383744	0.00173417	0.00591693
ko01053: Biosynthesis of siderophore group nonribosomal peptides	0.00486316	0.00197928	0.000838146	0	0	0.00524635	0.00173458	0.00177712	0.00523232	0	0.00493894	0.00496916	0.00490669	8.33441e-05	0
ko03420: Nucleotide excision repair	0.00468194	0.00588272	0.0107213	0.0122528	0.0197238	0.00464031	0.0105047	0.00705394	0.00501439	0.0106287	0.00488468	0.0045935	0.00493935	0.0128208	0.0113575
ko00280: Valine, leucine and isoleucine degradation	0.00460827	0.00612237	0.00706461	0.00485392	0	0.0045747	0.00446257	0.0138594	0.00443727	0.00417082	0.00518914	0.00630744	0.00528146	0.0035025	0
ko00908: Zeatin biosynthesis	0.00444469	0.0105848	0	0.00291729	0	0.004749	0.00858318	0.0148712	0.00478666	0	0.00380469	0.00376657	0.00483693	0.00391596	0.0133837
ko00380: Tryptophan metabolism	0.00439176	0.00291583	0.0072214	0	0	0.0042902	0	0.00704212	0	0	0	0.00477619	0.00448197	0	0
ko00310: Lysine degradation	0.00381345	0.00435847	0.0211018	0.00287431	0.0251564	0.00357497	0.00242508	0.0109719	0.00373775	0	0.00489189	0.00459089	0.00634037	0.00527636	0.0102091
ko00627: Aminobenzoate degradation	0.00372864	0.00235325	0	0.00209722	0	0.00360778	0.00231507	0.00236114	0.00348377	0	0.00390969	0.00539117	0.00385594	0	0.00349515
ko00440: Phosphonate and phosphinate metabolism	0.00347975	0.00371221	0.00598244	0.00488474	0	0.00265359	0.00177375	0	0.00257597	0.0046313	0.00267776	0.00462852	0.00334801	0.00254889	0
ko00562: Inositol phosphate metabolism	0.00307479	0	0	0.00153187	0	0.0015801	0.00366237	0.00784508	0.00168965	0.00692135	0.00167365	0.00559426	0.00191519	0.00130567	0.00360111
ko00600: Sphingolipid metabolism	0.0019497	0.00150789	0.00439421	0.00286271	0	0.00175222	0.00190961	0.00327576	0.00202962	0	0.0018814	0.00368011	0.00262905	0	0.0042129
ko00624: Polycyclic aromatic hydrocarbon degradation	0.00113972	0	0.0035509	0	0	0	0	0	0	0	0	0	0	0	0
ko04626: Plant-pathogen interaction	0.00105726	0.00155251	0.00286519	0.00255489	0	0.000551061	0.000979499	0.000994686	0.000586869	0.00321444	0.000588855	0.000610282	0.00106702	0.000926765	0.000478943
ko03008: Ribosome biogenesis in eukaryotes	0.00086676	0.000705414	0	0.0024924	0	0.000793922	0.0010285	0.000687022	0.00104275	0.00221406	0.000888944	0.000581997	0.000754071	0.00121852	0
ko00710: Carbon fixation in photosynthetic organisms	0.000805031	0.000866573	0	0	0	0.00100174	6.56801e-05	0	0.000903135	0	0.00102143	0.000801099	0.000824258	0	0
ko04146: Peroxisome	0.000750329	0.00232368	0.00306091	0.00169842	0.022603	0.000630924	0.00125054	0	0.000674257	0.0055205	0.000668194	0	0.000710388	0.00257201	0.00520438
ko00791: Atrazine degradation	0.000671391	0.00142115	0	0	0	8.16706e-05	0.00634818	0	0.000127772	0.00208911	0	0.00436943	0.00025112	0	0
ko03013: RNA transport	0.000590122	0.000558785	0.00352571	0.000878096	0.00248813	0.000604729	0.000851574	0.00224584	0.000644858	0.00141658	0.000539897	0.000709179	0.000529164	0.000938997	0.00118138
ko05120: Epithelial cell signaling in Helicobacter pylori infection	0.00055318	0.000347095	0	0.00106571	0	0.000535377	0.000982865	0	0.000652242	0.000752582	0.000539365	0.000583212	0.000526626	0.000666872	0.0010723
ko00983: Drug metabolism - other enzymes	0.000343607	0	0.0039446	0	0	2.32947e-05	9.49527e-05	0	1.72304e-05	0	0	0.000819871	0.000145957	0.000194494	0
ko05142: Chagas disease (American trypanosomiasis)	0.000296851	0.00030012	0	0	0	0.000300715	0.000165387	0	0.000331801	0.000530513	0.000388786	0.00035427	0.000262682	0.000128831	0.000566087
ko05100: Bacterial invasion of epithelial cells	0.000268351	0	0	0.000750436	0	0.000509853	0.000624077	0	0.00245968	0	0.000498621	0.000170081	0.000270115	0	0
ko05111: Vibrio cholerae pathogenic cycle	0.000125007	0	0	0	0	0.000193581	0	0.000602333	0.000765931	0.00154362	0.000548321	0.000268515	0.000697949	0	0
ko05150: Staphylococcus aureus infection	0.000112358	0.000171599	0	0.000306324	0	7.82367e-06	0.00156797	0	7.89106e-05	0	1.11509e-05	1.22811e-05	0.000121194	0	0
ko00140: Steroid hormone biosynthesis	8.10745e-05	0	0	0	0	0	0.000236995	0	0	0	0	0	0	0	0
ko04141: Protein processing in endoplasmic reticulum	7.40297e-05	0.000296037	0.00106634	0.000525027	0.00445028	0.000129	0.000134751	0.00110524	0.000240747	0.00216953	0.000246582	0.000495929	2.6002e-05	0.000456953	0.00100743
ko00906: Carotenoid biosynthesis	4.83608e-05	0	0	0	0	3.39621e-06	0	0	3.89418e-05	0.00149089	4.77062e-05	2.76671e-05	1.51394e-05	0.000898706	0.00174068
ko00311: Penicillin and cephalosporin biosynthesis	4.33769e-05	0.000311964	0	0	0	0.000704148	0.00341415	0.00162277	0.000122829	0	0.00249715	0.000384848	7.15979e-05	0	0
ko03450: Non-homologous end-joining	2.517e-05	0	0	0	0	0	0.000370529	0	0	0	0	0	3.64386e-05	0	0
ko00643: Styrene degradation	2.25889e-05	0	0.00809745	0	0	0	0	0	0	0	0	0	0	0	0
ko04011: MAPK signaling pathway - yeast	1.78665e-05	0.00168698	0.0119444	0.00307807	0.0477879	1.48846e-05	0.000530487	0.00986054	2.57576e-05	0.00522361	4.20573e-05	9.9907e-05	2.65136e-05	0.000939113	0.00584953
ko03050: Proteasome	1.69097e-05	0	0	0	0	5.83728e-06	0.000129671	0	0	0	2.44958e-05	0	0	0.000126142	0.00122588
ko04910: Insulin signaling pathway	1.0326e-05	0	0	0.000178034	0	0	0.000121439	0	3.14607e-05	0.000142719	0	1.04172e-05	1.04861e-05	0	0
ko00510: N-Glycan biosynthesis	7.5681e-06	0	0	0.00158747	0.00934227	4.73274e-06	0.000521698	0.00326219	4.58859e-05	0	0	0	8.19422e-05	0.000745881	0
ko03040: Spliceosome	5.54574e-06	0.000348236	0.00463583	0.000674606	0.00632938	5.79561e-06	0.000211161	0.00224665	3.94036e-06	0.00185757	1.21874e-05	2.01552e-05	1.0115e-05	0.000482168	0.00112549
ko00531: Glycosaminoglycan degradation	4.58526e-06	0.00148192	0	0.00436728	0	1.92591e-05	0.000329881	0	6.53165e-05	0	0.000122502	0	0	0.000565253	0
ko03015: mRNA surveillance pathway	4.05226e-06	0.000581301	0.00395477	0.000861728	0.00977318	6.00601e-06	0.000137103	0.00202951	7.03306e-06	0.00187907	1.68838e-05	1.89258e-05	1.09961e-05	0.000657401	0.00221719
ko04142: Lysosome	3.93813e-06	0	0.000241813	0	0	5.28071e-08	1.84935e-05	0.000115506	0	0.000268704	0	3.67814e-06	8.59709e-07	3.86225e-05	0
ko04144: Endocytosis	3.72695e-06	0.000521144	0.00378901	0.00063899	0.00773785	5.57647e-06	0.000183009	0.00171191	3.7221e-06	0.00268612	1.09635e-05	2.39988e-05	1.23628e-05	0.000374054	0.00163356
ko04810: Regulation of actin cytoskeleton	3.31639e-06	0.000588713	0.00351105	0.000655343	0.0111866	3.44325e-06	6.66273e-05	0.00235426	3.65109e-06	0.00163915	7.0679e-06	1.28414e-05	4.22712e-06	0.000457685	0.00150571
ko04120: Ubiquitin mediated proteolysis	2.53371e-06	7.29559e-05	0.00370989	0.000274436	0.00370476	1.41289e-06	9.33214e-05	0.00150802	4.60866e-06	0.000263539	1.06574e-05	1.86082e-05	4.61283e-06	0.000281149	0.00060255
ko00100: Steroid biosynthesis	1.61877e-06	0	0	0	0	0	7.88423e-05	0	0	0	0	0	0	0.000209482	0
ko04920: Adipocytokine signaling pathway	1.12455e-06	0	0	0	0	0	0	0	0	0	0	0	0	0	0
ko04010: MAPK signaling pathway	8.14251e-07	0.000308826	0.000373093	0.000532185	0.00518258	1.18807e-06	9.5075e-05	0.000725711	0	0.0003169	3.06621e-06	7.81527e-06	0	7.96382e-06	0.000261725
ko04950: Maturity onset diabetes of the young	7.7056e-07	0	0	0	0	0	0	0	0	0.00112633	0	0	0	0.000299692	0
ko04630: Jak-STAT signaling pathway	6.28912e-07	2.85408e-05	0.000144157	8.95643e-05	0.00048666	0	0	0.000155594	6.7547e-07	9.93245e-05	0	2.1979e-06	0	5.91388e-06	2.65484e-05
ko04310: Wnt signaling pathway	5.93267e-07	0	0	5.30597e-05	0	2.04615e-07	1.38557e-05	0.000293605	4.79118e-07	8.98924e-05	0	0	3.82985e-07	0	6.91522e-05
ko04115: p53 signaling pathway	4.47613e-07	5.01994e-05	0	0	0	0	0	0.000209368	2.18501e-07	0	3.68968e-06	0	0	2.17298e-05	0.000189377
ko04972: Pancreatic secretion	2.08735e-07	0	0	0	0	0	0	0	0	0	0	0	0	0	0
ko05217: Basal cell carcinoma	1.93603e-07	0	0	0	0	0	0	0	0	0	0	5.53029e-07	0	0	0
ko04974: Protein digestion and absorption	1.77584e-07	0.000518269	0	0.00108965	0.000325219	5.4139e-06	0.000198867	0.000857562	2.34943e-05	0.000406698	6.34873e-06	3.12345e-06	1.52251e-06	0.000439911	0.0016107
ko05016: Huntington's disease	1.29117e-07	2.3224e-05	8.79427e-05	2.23332e-05	0	4.52102e-07	0	0.000353491	0	3.24392e-05	9.53206e-07	0.000299756	0	8.5711e-06	0.000301982
ko04062: Chemokine signaling pathway	0	0	0	0	0	0	0	0	0	0	0	0	1.48822e-06	0	0
ko04060: Cytokine-cytokine receptor interaction	0	0	0	0	0	0	1.45227e-05	0	0	0	0	0	0	0	0
ko00072: Synthesis and degradation of ketone bodies	0	0	0	0	0	0	0	0	0	0	0	0.0100619	0	0	0
ko04111: Cell cycle - yeast	0	0	0	0	0	0	1.78363e-05	0	0	0	0	0	0	0	0
ko00195: Photosynthesis	0	0	0	0	0	0	0	0	0	0	0	0	0	0.000299428	0
ko04650: Natural killer cell mediated cytotoxicity	0	0	0.00652399	0	0	0	0	0	0	0	0	0	0	0.000286068	0
ko00523: Polyketide sugar unit biosynthesis	0	0	0	0	0	0	0	0.00148055	0	0	0	0	0	0	0
ko04712: Circadian rhythm - plant	0	0	0	0	0	0	0	0	0	0	0	0	1.29366e-06	0	0
ko00512: Mucin type O-Glycan biosynthesis	0	0	0	0	0	0	0	0	0	0	0	0	0	5.50947e-05	0
ko05110: Vibrio cholerae infection	0	0	0	0	0	0	0	0	2.11079e-07	0	3.56528e-06	8.02553e-07	8.48626e-06	0	0
ko00565: Ether lipid metabolism	0	0	0	0	0	0	0	0	0	0	0	0	0.000136241	0	0
ko00514: Other types of O-glycan biosynthesis	0	0	0	0.00079982	0	4.22934e-06	0.000116121	0	0	0	0	0	0	0.000584374	0.000632302
ko00361: Chlorocyclohexane and chlorobenzene degradation	0	0	0	0	0	0	0.00116461	0	0	0	0.00176264	0	0.00222951	0	0
ko04666: Fc gamma R-mediated phagocytosis	0	0	0.000801032	0.000628103	0.00117214	8.30674e-07	0.000112826	0.000760855	1.46752e-06	0.00106152	1.1909e-06	5.34351e-06	0	0	0.00064568
ko00903: Limonene and pinene degradation	0	0	0	0	0	0	0	0	0	0.00636813	0	0	0.00444968	0	0
ko04740: Olfactory transduction	0	0	1.87284e-05	0	0	0	0	0	0	0	1.11323e-05	0	0	0	0
ko00590: Arachidonic acid metabolism	0	0	0	0	0.0163487	0	0	0	0	0	0	0	0	0	0
ko05322: Systemic lupus erythematosus	0	0	0	0	0	0	0	0	2.27483e-05	0	0	0	0	0	0
ko04976: Bile secretion	0	0	0	0	0	0	0	0	0	0	0	0	7.735e-06	0	0
ko04962: Vasopressin-regulated water reabsorption	0	0	0	0	0	0	0	0	4.63691e-06	0	0	0	0	0	0
ko04960: Aldosterone-regulated sodium reabsorption	0	0	0	0	0.000995703	0	0	0	0	0	0	0	0	0	0
ko00626: Naphthalene degradation	0	0	0	0	0	0	0.0040688	0	0	0	0.00647848	0.00658515	0	0	0
ko00941: Flavonoid biosynthesis	0	0	0	0	0	0	0	0	0	0	0	0	4.23603e-05	0	0
ko00591: Linoleic acid metabolism	0	0	0	0	0	0	0	0	0	0	0	0	5.33074e-05	0	0
ko00363: Bisphenol degradation	0	0	0	0	0	0	0.000219323	0	0	0	0	0	0	0	0
ko04360: Axon guidance	0	0	0	0	0.00116894	0	3.27275e-06	0	0	0.000207907	0	0	0	0	0
ko00312: beta-Lactam resistance	0	0	0	0	0	3.11493e-05	0	0	0	0	0	8.29543e-05	5.27905e-05	0	0
ko04110: Cell cycle	0	2.45273e-05	0	9.33444e-05	0.0011419	0	0	0	0	7.96971e-05	0	3.31382e-06	0	7.06245e-05	0
ko04270: Vascular smooth muscle contraction	0	0	0	0	0	0	0	0	0	0	0	0	3.21998e-06	0	0
ko05200: Pathways in cancer	0	0	0.00166718	0	0	2.38563e-07	0	0	0	0	0	0	1.04436e-06	0	0
ko05146: Amoebiasis	0	0	0	0.000146781	0	0	2.74465e-05	0	0	0	0	0	1.60172e-06	0.000163431	0
ko04020: Calcium signaling pathway	0	0	2.85069e-05	0	0	0	0	0	0	0	0	0	1.95524e-07	0	0
ko00960: Tropane, piperidine and pyridine alkaloid biosynthesis	0	0	0	0	0	0	0	0	0	0	0	0	2.54214e-05	0	0
ko04610: Complement and coagulation cascades	0	0	0	0	0	0	5.05342e-06	0	0	0	0	0	0	0	0
ko04710: Circadian rhythm - mammal	0	0	0	0.000123895	0.0055144	1.73487e-06	0	0.00136078	2.14964e-06	0	0	0	2.29894e-06	9.59593e-05	0
ko04130: SNARE interactions in vesicular transport	0	0	0	0	0.0115506	1.40746e-06	0	0	0	0	0	0	0	0	0
ko03320: PPAR signaling pathway	0	0	0	0	0	0	0	0.000787492	0	0	0	0	0	0	0
ko04621: NOD-like receptor signaling pathway	0	0	0	0	0	0.00053702	0.000490671	0	0	0	0	0	0	0	0
ko04622: RIG-I-like receptor signaling pathway	0	0	0.00245426	0	0	0	2.10296e-05	0	0	0	0	0	1.64951e-06	0	0
ko00460: Cyanoamino acid metabolism	0	0	0	0	0	0	0	0	0	0	0	0	0.00603372	0	0
ko00830: Retinol metabolism	0	0	0	0	0	0	0	0.00635179	6.61155e-06	0	0	6.88308e-05	0	0	0
ko03022: Basal transcription factors	0	0	0	0	0	0	0	0	1.79056e-06	0	0	0	0	0	0
ko04080: Neuroactive ligand-receptor interaction	0	0	0	0	0	0	0	0	2.1915e-07	0	0	0	0	0	1.69482e-05
ko04514: Cell adhesion molecules (CAMs)	0	0	0	0	0	0	0	0	0	0	0	0	2.34739e-07	0	0
ko04320: Dorso-ventral axis formation	0	0.000112496	0.000922251	0.000287248	0.00190184	2.6331e-06	0	0.00088687	3.31108e-06	0	8.69708e-07	0	0	0	0
ko04510: Focal adhesion	0	2.69732e-05	0	0	0	0	0	0	0	0	0	0	0	0	0
ko04210: Apoptosis	0	0	0	0	0	0	0.000404405	0	9.84529e-06	0	0	0	2.21234e-05	0	0
