# Supplementary material for: Metagenomic sequencing of bile from gallstone patients to identify different microbial community patterns and novel biliary bacteria
Source: Sci Rep. 2015 Dec 2;5:17450. doi: 10.1038/srep17450 (PMC4667190; doi:10.1038/srep17450)
Supplement: Supplementary_Table_S7 [file srep17450-s6.xls]

## Sheet: Sheet1
Supplementary Table S7. The statistics of metagenomic assembly and gene prediction.
Sample ID	k-mera	N50b	Maximum contig length (bp)	Assembly size (bp)	Predicted genes
A1	27	876	26220	19255764	25839
A2	21	341	744	5036	5
A3	23	354	499	1968	1
A4	23	354	450	4281	4
A5	21	375	478	1503	3
B1	27	3533	42015	10000423	7845
B2	23	393	949	4181	5
B4	23	347	519	5772	5
B5	21	6520	35473	10016430	5794
B6	31	401	693	2958	0
C1	25	673	34025	5935491	9656
C2	21	446	2220	1767146	3993
C3	23	1721	23629	9077919	8550
C4	25	372	862	5520	5
C5	23	388	648	6866	9
aThe optimal k-mer length employed by metagenomic assembly
bGenerated by Metavelvet
