# Supplementary material for: Metagenomic sequencing of bile from gallstone patients to identify different microbial community patterns and novel biliary bacteria
Source: Sci Rep. 2015 Dec 2;5:17450. doi: 10.1038/srep17450 (PMC4667190; doi:10.1038/srep17450)
Supplement: Supplementary_Table_S8 [file srep17450-s7.xls]

## Sheet: pathway
Supplementary Table S8. Comparison of biliary KEGG pathways to those of HMP faecal samples (n = 136) using Wilcoxon rank sum test.
KEGG Pathways	Wilcoxon test (bile vs faeces) P values	Wilcoxon test (bile vs faeces) adjusted P values (FDR corrected)
ko04120: Ubiquitin mediated proteolysis	2.45215e-34	1.50471e-32
ko04810: Regulation of actin cytoskeleton	2.45334e-34	1.50471e-32
ko04144: Endocytosis	2.45334e-34	1.50471e-32
ko04010: MAPK signaling pathway	1.35377e-29	6.22735e-28
ko05142: Chagas disease (American trypanosomiasis)	5.69238e-25	1.30925e-23
ko05016: Huntington's disease	5.69238e-25	1.30925e-23
ko04630: Jak-STAT signaling pathway	5.69238e-25	1.30925e-23
ko04666: Fc gamma R-mediated phagocytosis	5.69238e-25	1.30925e-23
ko04115: p53 signaling pathway	4.68701e-16	9.58233e-15
ko04110: Cell cycle	6.85933e-14	1.26212e-12
ko00514: Other types of O-glycan biosynthesis	9.53579e-12	1.59508e-10
ko01056: Biosynthesis of type II polyketide backbone	2.21536e-10	1.08242e-09
ko04712: Circadian rhythm - plant	2.2164e-10	1.08242e-09
ko04512: ECM-receptor interaction	2.21672e-10	1.08242e-09
ko04080: Neuroactive ligand-receptor interaction	2.21688e-10	1.08242e-09
ko04140: Regulation of autophagy	2.21719e-10	1.08242e-09
ko04530: Tight junction	2.21751e-10	1.08242e-09
ko00592: alpha-Linolenic acid metabolism	2.21759e-10	1.08242e-09
ko04330: Notch signaling pathway	2.21767e-10	1.08242e-09
ko04742: Taste transduction	2.21791e-10	1.08242e-09
ko03022: Basal transcription factors	2.21799e-10	1.08242e-09
ko05020: Prion diseases	2.21815e-10	1.08242e-09
ko04973: Carbohydrate digestion and absorption	2.21823e-10	1.08242e-09
ko04145: Phagosome	2.21823e-10	1.08242e-09
ko00960: Tropane, piperidine and pyridine alkaloid biosynthesis	2.21831e-10	1.08242e-09
ko05130: Pathogenic Escherichia coli infection	2.21839e-10	1.08242e-09
ko05322: Systemic lupus erythematosus	2.21855e-10	1.08242e-09
ko00941: Flavonoid biosynthesis	2.21855e-10	1.08242e-09
ko04962: Vasopressin-regulated water reabsorption	2.21855e-10	1.08242e-09
ko05323: Rheumatoid arthritis	2.21871e-10	1.08242e-09
ko05110: Vibrio cholerae infection	2.21879e-10	1.08242e-09
ko00622: Xylene degradation	2.21895e-10	1.08242e-09
ko00601: Glycosphingolipid biosynthesis - lacto and neolacto series	2.21911e-10	1.08242e-09
ko00604: Glycosphingolipid biosynthesis - ganglio series	2.21919e-10	1.08242e-09
ko00312: beta-Lactam resistance	2.21951e-10	1.08242e-09
ko00603: Glycosphingolipid biosynthesis - globo series	2.21967e-10	1.08242e-09
ko00460: Cyanoamino acid metabolism	2.22814e-10	1.08242e-09
ko00140: Steroid hormone biosynthesis	2.23544e-10	1.08242e-09
ko02010: ABC transporters	2.45521e-10	1.15836e-09
ko00062: Fatty acid elongation in mitochondria	2.98955e-10	1.34179e-09
ko04966: Collecting duct acid secretion	2.98987e-10	1.34179e-09
ko02060: Phosphotransferase system (PTS)	4.84582e-10	2.12293e-09
ko04910: Insulin signaling pathway	6.12634e-10	2.62151e-09
ko00680: Methane metabolism	7.77901e-10	3.25304e-09
ko05146: Amoebiasis	1.26756e-09	5.07025e-09
ko00364: Fluorobenzoate degradation	1.26756e-09	5.07025e-09
ko00531: Glycosaminoglycan degradation	6.82975e-09	2.67377e-08
ko00910: Nitrogen metabolism	1.83572e-08	7.03692e-08
ko00565: Ether lipid metabolism	2.09197e-08	7.85557e-08
ko00195: Photosynthesis	3.83159e-08	1.35982e-07
ko00590: Arachidonic acid metabolism	3.83357e-08	1.35982e-07
ko00624: Polycyclic aromatic hydrocarbon degradation	3.84296e-08	1.35982e-07
ko04210: Apoptosis	3.98812e-08	1.38455e-07
ko00310: Lysine degradation	4.96315e-08	1.69115e-07
ko00480: Glutathione metabolism	1.21728e-07	3.99963e-07
ko00300: Lysine biosynthesis	1.21728e-07	3.99963e-07
ko00830: Retinol metabolism	1.2934e-07	4.17518e-07
ko04360: Axon guidance	1.62942e-07	5.08157e-07
ko05200: Pathways in cancer	1.62942e-07	5.08157e-07
ko00720: Carbon fixation pathways in prokaryotes	1.70496e-07	5.22854e-07
ko00340: Histidine metabolism	2.15868e-07	6.46484e-07
ko04622: RIG-I-like receptor signaling pathway	2.17837e-07	6.46484e-07
ko00511: Other glycan degradation	4.17692e-07	1.21993e-06
ko00250: Alanine, aspartate and glutamate metabolism	6.78584e-07	1.95093e-06
ko00430: Taurine and hypotaurine metabolism	9.93192e-07	2.8115e-06
ko00100: Steroid biosynthesis	1.68257e-06	4.69081e-06
ko00010: Glycolysis / Gluconeogenesis	1.97576e-06	5.42597e-06
ko03450: Non-homologous end-joining	2.28978e-06	6.19588e-06
ko00640: Propanoate metabolism	2.85155e-06	7.60413e-06
ko00643: Styrene degradation	3.09991e-06	8.14834e-06
ko00903: Limonene and pinene degradation	3.29363e-06	8.36138e-06
ko04950: Maturity onset diabetes of the young	3.29778e-06	8.36138e-06
ko04122: Sulfur relay system	3.31728e-06	8.36138e-06
ko00670: One carbon pool by folate	3.97229e-06	9.87704e-06
ko00860: Porphyrin and chlorophyll metabolism	4.09342e-06	1.00425e-05
ko00626: Naphthalene degradation	4.18813e-06	1.01397e-05
ko00600: Sphingolipid metabolism	5.84425e-06	1.39655e-05
ko05120: Epithelial cell signaling in Helicobacter pylori infection	7.176e-06	1.6928e-05
ko04146: Peroxisome	7.83199e-06	1.82416e-05
ko00130: Ubiquinone and other terpenoid-quinone biosynthesis	8.54477e-06	1.9653e-05
ko00053: Ascorbate and aldarate metabolism	1.51398e-05	3.43916e-05
ko04974: Protein digestion and absorption	1.84312e-05	4.13577e-05
ko04621: NOD-like receptor signaling pathway	2.07385e-05	4.48927e-05
ko04130: SNARE interactions in vesicular transport	2.07385e-05	4.48927e-05
ko04650: Natural killer cell mediated cytotoxicity	2.07385e-05	4.48927e-05
ko00030: Pentose phosphate pathway	3.97532e-05	8.50533e-05
ko00521: Streptomycin biosynthesis	4.08371e-05	8.6368e-05
ko00564: Glycerophospholipid metabolism	6.76248e-05	0.000141397
ko00625: Chloroalkane and chloroalkene degradation	0.000107292	0.000220224
ko02040: Flagellar assembly	0.000107718	0.000220224
ko00311: Penicillin and cephalosporin biosynthesis	0.000116218	0.000232544
ko03020: RNA polymerase	0.000116272	0.000232544
ko00510: N-Glycan biosynthesis	0.000125408	0.000248119
ko04142: Lysosome	0.000128577	0.000251682
ko00623: Toluene degradation	0.000141774	0.000268953
ko00361: Chlorocyclohexane and chlorobenzene degradation	0.000141783	0.000268953
ko00410: beta-Alanine metabolism	0.000141785	0.000268953
ko03010: Ribosome	0.000182652	0.000342938
ko00750: Vitamin B6 metabolism	0.000201609	0.000374707
ko00633: Nitrotoluene degradation	0.000257396	0.000473609
ko00400: Phenylalanine, tyrosine and tryptophan biosynthesis	0.000270163	0.000492178
ko00362: Benzoate degradation	0.000488797	0.000881752
ko00760: Nicotinate and nicotinamide metabolism	0.000536307	0.000958062
ko00072: Synthesis and degradation of ketone bodies	0.000639511	0.00113144
ko00983: Drug metabolism - other enzymes	0.000721626	0.00126456
ko03050: Proteasome	0.000882634	0.00153212
ko00561: Glycerolipid metabolism	0.000924183	0.00158925
ko00740: Riboflavin metabolism	0.00110291	0.00187902
ko00500: Starch and sucrose metabolism	0.00140104	0.00236506
ko03070: Bacterial secretion system	0.00143154	0.00239458
ko00230: Purine metabolism	0.00196878	0.00326357
ko05150: Staphylococcus aureus infection	0.00209562	0.00344281
ko00330: Arginine and proline metabolism	0.00232576	0.00378709
ko00908: Zeatin biosynthesis	0.00237425	0.00383212
ko00730: Thiamine metabolism	0.002578	0.00412481
ko00363: Bisphenol degradation	0.00279938	0.00436513
ko03320: PPAR signaling pathway	0.00279938	0.00436513
ko04960: Aldosterone-regulated sodium reabsorption	0.00279938	0.00436513
ko04710: Circadian rhythm - mammal	0.00297023	0.00459263
ko00071: Fatty acid metabolism	0.00309575	0.00474681
ko04310: Wnt signaling pathway	0.00315746	0.00480143
ko00621: Dioxin degradation	0.00344923	0.00520212
ko00627: Aminobenzoate degradation	0.00356235	0.00532905
ko00523: Polyketide sugar unit biosynthesis	0.0045101	0.0066924
ko04112: Cell cycle - Caulobacter	0.00726767	0.010698
ko00791: Atrazine degradation	0.00768079	0.0112164
ko01053: Biosynthesis of siderophore group nonribosomal peptides	0.01539	0.0222973
ko00281: Geraniol degradation	0.016199	0.023286
ko02020: Two-component system	0.0201518	0.0287437
ko04011: MAPK signaling pathway - yeast	0.0208264	0.0294773
ko00280: Valine, leucine and isoleucine degradation	0.0253244	0.0355701
ko00540: Lipopolysaccharide biosynthesis	0.0257345	0.0358723
ko00770: Pantothenate and CoA biosynthesis	0.0278715	0.038559
ko04320: Dorso-ventral axis formation	0.0331061	0.0454591
ko05111: Vibrio cholerae pathogenic cycle	0.0363101	0.0494893
ko00260: Glycine, serine and threonine metabolism	0.0374435	0.0506588
ko00450: Selenocompound metabolism	0.0385942	0.0518345
ko00240: Pyrimidine metabolism	0.04352	0.0576092
ko00780: Biotin metabolism	0.04352	0.0576092
ko00061: Fatty acid biosynthesis	0.047551	0.0624956
ko01040: Biosynthesis of unsaturated fatty acids	0.0565562	0.0732869
ko00970: Aminoacyl-tRNA biosynthesis	0.0565584	0.0732869
ko00520: Amino sugar and nucleotide sugar metabolism	0.0624395	0.0803417
ko00040: Pentose and glucuronate interconversions	0.0888642	0.113549
ko00790: Folate biosynthesis	0.107812	0.13681
ko00785: Lipoic acid metabolism	0.123638	0.155818
ko00562: Inositol phosphate metabolism	0.128256	0.160538
ko00906: Carotenoid biosynthesis	0.133795	0.166339
ko00920: Sulfur metabolism	0.162534	0.200714
ko00051: Fructose and mannose metabolism	0.170154	0.208722
ko03008: Ribosome biogenesis in eukaryotes	0.176039	0.211709
ko03060: Protein export	0.17604	0.211709
ko00630: Glyoxylate and dicarboxylate metabolism	0.17604	0.211709
ko04626: Plant-pathogen interaction	0.180049	0.215123
ko00660: C5-Branched dibasic acid metabolism	0.190357	0.224531
ko03015: mRNA surveillance pathway	0.190363	0.224531
ko00473: D-Alanine metabolism	0.205529	0.240875
ko00350: Tyrosine metabolism	0.207757	0.241945
ko00620: Pyruvate metabolism	0.21458	0.248318
ko00360: Phenylalanine metabolism	0.216882	0.249415
ko00650: Butanoate metabolism	0.228674	0.25974
ko00020: Citrate cycle (TCA cycle)	0.228684	0.25974
ko03040: Spliceosome	0.274934	0.310355
ko00550: Peptidoglycan biosynthesis	0.330269	0.370546
ko00471: D-Glutamine and D-glutamate metabolism	0.413329	0.460924
ko00290: Valine, leucine and isoleucine biosynthesis	0.438633	0.486196
ko00440: Phosphonate and phosphinate metabolism	0.515636	0.568126
ko05100: Bacterial invasion of epithelial cells	0.52538	0.575416
ko04141: Protein processing in endoplasmic reticulum	0.535929	0.583497
ko03420: Nucleotide excision repair	0.552447	0.597943
ko03013: RNA transport	0.57344	0.617035
ko00900: Terpenoid backbone biosynthesis	0.581942	0.622543
ko02030: Bacterial chemotaxis	0.599102	0.637195
ko03018: RNA degradation	0.625308	0.661245
ko03430: Mismatch repair	0.634146	0.666759
ko00380: Tryptophan metabolism	0.674528	0.701205
ko00930: Caprolactam degradation	0.674529	0.701205
ko03030: DNA replication	0.679101	0.701992
ko00052: Galactose metabolism	0.706643	0.726382
ko00190: Oxidative phosphorylation	0.748683	0.76532
ko03440: Homologous recombination	0.815541	0.829058
ko03410: Base excision repair	0.923184	0.933067
ko00270: Cysteine and methionine metabolism	0.928126	0.933067
ko00710: Carbon fixation in photosynthetic organisms	0.933067	0.933067
