# Supplementary material for: Metagenomic sequencing of bile from gallstone patients to identify different microbial community patterns and novel biliary bacteria
Source: Sci Rep. 2015 Dec 2;5:17450. doi: 10.1038/srep17450 (PMC4667190; doi:10.1038/srep17450)
Supplement: Supplementary_Table_S9 [file srep17450-s8.xls]

## Sheet: Sheet1
Supplementary Table S9. Comparison of biliary KEGG orthologues to those of HMP faecal samples (n = 136) using Wilcoxon rank sum test.
KEGG orthologues	Wilcoxon test (bile vs faeces) P values	Wilcoxon test (bile vs faeces) adjusted P values (FDR corrected)
K04794: peptidyl-tRNA hydrolase, PTH2 family	2.45334e-34	2.5315e-32
K09349: homeobox protein Nkx-5	2.45334e-34	2.5315e-32
K07752: carboxypeptidase D	2.45334e-34	2.5315e-32
K12597: protein AIR1/2	2.45215e-34	2.5315e-32
K08734: DNA mismatch repair protein MLH1	2.45334e-34	2.5315e-32
K11471: additional sex combs-like protein	2.45334e-34	2.5315e-32
K05730: vav oncogene	2.45334e-34	2.5315e-32
K08873: PI-3-kinase-related kinase SMG-1	2.45334e-34	2.5315e-32
K09044: activating transcription factor 5	2.45334e-34	2.5315e-32
K03515: DNA repair protein REV1	2.45334e-34	2.5315e-32
K03403: magnesium chelatase	2.45334e-34	2.5315e-32
K14327	2.45334e-34	2.5315e-32
K10582: ubiquitin-conjugating enzyme E2 Q	2.45334e-34	2.5315e-32
K10733: GINS complex subunit 2	2.45334e-34	2.5315e-32
K12815	2.45334e-34	2.5315e-32
K14018	2.45334e-34	2.5315e-32
K12850	2.45334e-34	2.5315e-32
K03260: translation initiation factor eIF-4F	2.45334e-34	2.5315e-32
K11728: nucleosome-remodeling factor subunit BPTF	2.45334e-34	2.5315e-32
K04354: protein phosphatase 2 (formerly 2A), regulatory subunit B	2.45334e-34	2.5315e-32
K11238: cytokinesis protein	2.45334e-34	2.5315e-32
K01317: acrosin	2.45334e-34	2.5315e-32
K01411: nardilysin	2.45334e-34	2.5315e-32
K09991: hypothetical protein	2.45334e-34	2.5315e-32
K10901: bloom syndrome protein	2.45334e-34	2.5315e-32
K04389: tumor necrosis factor superfamily, member 6	2.45334e-34	2.5315e-32
K01490: AMP deaminase	2.45334e-34	2.5315e-32
K14319	2.45334e-34	2.5315e-32
K11654: SWI/SNF-related matrix-associated actin-dependent regulator of	2.45334e-34	2.5315e-32
K05393: chloride channel, other eukaryote	2.45334e-34	2.5315e-32
K11843: ubiquitin carboxyl-terminal hydrolase 14	2.45334e-34	2.5315e-32
K11448: histone demethylase JMJD3	2.45334e-34	2.5315e-32
K11292: transcription elongation factor SPT6	2.45334e-34	2.5315e-32
K09380: zinc finger homeobox protein 4	2.45334e-34	2.5315e-32
K12188: ESCRT-II complex subunit VPS22	2.45334e-34	2.5315e-32
K13718	2.45334e-34	2.5315e-32
K11147: dehydrogenase/reductase SDR family member 4	2.45334e-34	2.5315e-32
K09650: rhomboid-like protein	2.45334e-34	2.5315e-32
K10758: thiol oxidase	2.45334e-34	2.5315e-32
K14311	2.45334e-34	2.5315e-32
K11853: ubiquitin carboxyl-terminal hydrolase 34	2.45334e-34	2.5315e-32
K05741: diaphanous 2	2.45334e-34	2.5315e-32
K11786: ATP-dependent helicase STH1/SNF2	2.45334e-34	2.5315e-32
K05740: diaphanous 1	5.96624e-32	4.99476e-30
K09498: T-complex protein 1 subunit zeta	5.96624e-32	4.99476e-30
K05746: enabled	5.96624e-32	4.99476e-30
K06184: ATP-binding cassette, sub-family F, member 1	5.96624e-32	4.99476e-30
K09800: hypothetical protein	5.96624e-32	4.99476e-30
K13095	5.96624e-32	4.99476e-30
K05312: cholinergic receptor, nicotinic, invertebrate	5.96624e-32	4.99476e-30
K07169: FHA domain-containing protein	5.96624e-32	4.99476e-30
K10705: glyceraldehyde-3-phosphate dehydrogenase, spermatogenic	5.96624e-32	4.99476e-30
K09226: zinc finger protein ZIC 5	5.96624e-32	4.99476e-30
K00135: succinate-semialdehyde dehydrogenase (NADP+)	1.35377e-29	9.84703e-28
K08869: aarF domain-containing kinase	1.35377e-29	9.84703e-28
K10755: replication factor C subunit 2/4	1.35377e-29	9.84703e-28
K11754: dihydrofolate synthase / folylpolyglutamate synthase [EC:6.3.2.12	1.35377e-29	9.84703e-28
K10367: formin 1	1.35377e-29	9.84703e-28
K01772: ferrochelatase	1.35377e-29	9.84703e-28
K08018: Rap guanine nucleotide exchange factor (GEF) 2	1.35377e-29	9.84703e-28
K09340: T-cell leukemia homeobox protein	1.35377e-29	9.84703e-28
K00362: nitrite reductase (NAD(P)H) large subunit	2.86992e-27	1.57208e-25
K02535: UDP-3-O-[3-hydroxymyristoyl] N-acetylglucosamine deacetylase	2.86992e-27	1.57208e-25
K00059: 3-oxoacyl-[acyl-carrier protein] reductase	2.86992e-27	1.57208e-25
K00982: glutamate-ammonia-ligase adenylyltransferase	2.86992e-27	1.57208e-25
K06916	2.86992e-27	1.57208e-25
K06274: vasodilator-stimulated phosphoprotein	2.86992e-27	1.57208e-25
K01147: exoribonuclease II	2.86992e-27	1.57208e-25
K00631: glycerol-3-phosphate O-acyltransferase	2.86992e-27	1.57208e-25
K13273	2.86992e-27	1.57208e-25
K01042: L-seryl-tRNA(Ser) seleniumtransferase	2.86992e-27	1.57208e-25
K00370: nitrate reductase 1, alpha subunit	2.86992e-27	1.57208e-25
K00121: S-(hydroxymethyl)glutathione dehydrogenase	2.86992e-27	1.57208e-25
K03776: aerotaxis receptor	2.86992e-27	1.57208e-25
K00645: [acyl-carrier-protein] S-malonyltransferase	2.86992e-27	1.57208e-25
K13126	2.86992e-27	1.57208e-25
K01595: phosphoenolpyruvate carboxylase	2.86992e-27	1.57208e-25
K09458: 3-oxoacyl-[acyl-carrier-protein] synthase II	2.86992e-27	1.57208e-25
K00140: methylmalonate-semialdehyde dehydrogenase	2.86992e-27	1.57208e-25
K00249: acyl-CoA dehydrogenase	2.86992e-27	1.57208e-25
K00163: pyruvate dehydrogenase E1 component	2.86992e-27	1.57208e-25
K00344: NADPH2:quinone reductase	5.69238e-25	2.17733e-23
K01354: oligopeptidase B	5.69238e-25	2.17733e-23
K03724: ATP-dependent helicase Lhr and Lhr-like helicase	5.69238e-25	2.17733e-23
K12297: ribosomal RNA large subunit methyltransferase L	5.69238e-25	2.17733e-23
K06193: PhnA protein	5.69238e-25	2.17733e-23
K03808: paraquat-inducible protein A	5.69238e-25	2.17733e-23
K02168: high-affinity choline transport protein	5.69238e-25	2.17733e-23
K03367: D-alanine-poly(phosphoribitol) ligase	5.69238e-25	2.17733e-23
K07054	5.69238e-25	2.17733e-23
K03078: 3-dehydro-L-gulonate-6-phosphate decarboxylase	5.69238e-25	2.17733e-23
K00867: type I pantothenate kinase	5.69238e-25	2.17733e-23
K14393	5.69238e-25	2.17733e-23
K00427: L-lactate permease	5.69238e-25	2.17733e-23
K03782: catalase/peroxidase	5.69238e-25	2.17733e-23
K10253: DOPA 4,5-dioxygenase	5.69238e-25	2.17733e-23
K01690: phosphogluconate dehydratase	5.69238e-25	2.17733e-23
K06980	5.69238e-25	2.17733e-23
K00648: 3-oxoacyl-[acyl-carrier-protein] synthase III	5.69238e-25	2.17733e-23
K01011: 3-mercaptopyruvate sulfurtransferase	5.69238e-25	2.17733e-23
K07300: Ca2+:H+ antiporter	5.69238e-25	2.17733e-23
K02536: UDP-3-O-[3-hydroxymyristoyl] glucosamine N-acyltransferase	5.69238e-25	2.17733e-23
K02575: MFS transporter, NNP family, nitrate/nitrite transporter	5.69238e-25	2.17733e-23
K11907: type VI secretion system protein VasG	5.69238e-25	2.17733e-23
K00285: D-amino-acid dehydrogenase	5.69238e-25	2.17733e-23
K03833: selenocysteine-specific elongation factor	5.69238e-25	2.17733e-23
K10764: O-succinylhomoserine sulfhydrylase	5.69238e-25	2.17733e-23
K05745: diaphanous 3	5.69238e-25	2.17733e-23
K00974: tRNA nucleotidyltransferase (CCA-adding enzyme) [EC:2.7.7.25	5.69238e-25	2.17733e-23
K04700: suppressor of cytokine signaling, invertebrate	5.69238e-25	2.17733e-23
K04044: molecular chaperone HscA	5.69238e-25	2.17733e-23
K03583: exodeoxyribonuclease V gamma subunit	5.69238e-25	2.17733e-23
K00381: sulfite reductase (NADPH) hemoprotein beta-component	5.69238e-25	2.17733e-23
K13993	5.69238e-25	2.17733e-23
K03635: molybdenum cofactor biosynthesis protein E	5.69238e-25	2.17733e-23
K00832: aromatic-amino-acid transaminase	5.69238e-25	2.17733e-23
K04091: alkanesulfonate monooxygenase	1.05801e-22	2.97112e-21
K03582: exodeoxyribonuclease V beta subunit	1.05801e-22	2.97112e-21
K00492	1.05801e-22	2.97112e-21
K03632: chromosome partition protein MukB	1.05801e-22	2.97112e-21
K00457: 4-hydroxyphenylpyruvate dioxygenase	1.05801e-22	2.97112e-21
K07008	1.05801e-22	2.97112e-21
K03319: divalent anion:Na+ symporter, DASS family	1.05801e-22	2.97112e-21
K11900: type VI secretion system protein ImpC	1.05801e-22	2.97112e-21
K07639: two-component system, OmpR family, sensor histidine kinase RstB	1.05801e-22	2.97112e-21
K03634: outer membrane lipoproteins carrier protein	1.05801e-22	2.97112e-21
K00372: nitrate reductase catalytic subunit	1.05801e-22	2.97112e-21
K02054: putative spermidine/putrescine transport system permease protein	1.05801e-22	2.97112e-21
K13953	1.05801e-22	2.97112e-21
K04774: serine protease SohB	1.05801e-22	2.97112e-21
K09824: hypothetical protein	1.05801e-22	2.97112e-21
K13888	1.05801e-22	2.97112e-21
K11737: D-serine/D-alanine/glycine transporter	1.05801e-22	2.97112e-21
K11177: xanthine dehydrogenase YagR molybdenum-binding subunit	1.05801e-22	2.97112e-21
K12524: bifunctional aspartokinase/homoserine dehydrogenase 1 [EC:2.7.2.4	1.05801e-22	2.97112e-21
K12370: dipeptide transport system permease protein	1.05801e-22	2.97112e-21
K07224: putative lipoprotein	1.05801e-22	2.97112e-21
K00108: choline dehydrogenase	1.05801e-22	2.97112e-21
K12267: peptide methionine sulfoxide reductase msrA/msrB [EC:1.8.4.11	1.05801e-22	2.97112e-21
K03656: ATP-dependent DNA helicase Rep	1.05801e-22	2.97112e-21
K07121	1.05801e-22	2.97112e-21
K00567: methylated-DNA-[protein]-cysteine S-methyltransferase	1.05801e-22	2.97112e-21
K03316: monovalent cation:H+ antiporter, CPA1 family	1.05801e-22	2.97112e-21
K07320: putative adenine-specific DNA-methyltransferase	1.05801e-22	2.97112e-21
K00371: nitrate reductase 1, beta subunit	1.05801e-22	2.97112e-21
K14261	1.05801e-22	2.97112e-21
K01115: phospholipase D	1.05801e-22	2.97112e-21
K00101: L-lactate dehydrogenase (cytochrome)	1.05801e-22	2.97112e-21
K03732: ATP-dependent RNA helicase RhlB	1.05801e-22	2.97112e-21
K05782: benzoate membrane transport protein	1.05801e-22	2.97112e-21
K11720: lipopolysaccharide export system permease protein	1.05801e-22	2.97112e-21
K03117: sec-independent protein translocase protein TatB	1.05801e-22	2.97112e-21
K00260: glutamate dehydrogenase	1.05801e-22	2.97112e-21
K12371: dipeptide transport system ATP-binding protein	1.05801e-22	2.97112e-21
K03777: D-lactate dehydrogenase	1.05801e-22	2.97112e-21
K02055: putative spermidine/putrescine transport system substrate-binding	1.05801e-22	2.97112e-21
K00311: electron-transferring-flavoprotein dehydrogenase	1.05801e-22	2.97112e-21
K00990: [protein-PII] uridylyltransferase	1.05801e-22	2.97112e-21
K11103: aerobic C4-dicarboxylate transport protein	1.8459e-20	3.09066e-19
K01782: 3-hydroxybutyryl-CoA epimerase	1.8459e-20	3.09066e-19
K07788: RND superfamily, multidrug transport protein MdtB	1.8459e-20	3.09066e-19
K03212: RNA methyltransferase, TrmA family	1.8459e-20	3.09066e-19
K11298: high mobility group protein 2-like 1	1.8459e-20	3.09066e-19
K07120	1.8459e-20	3.09066e-19
K03835: tryptophan-specific transport protein	1.8459e-20	3.09066e-19
K09024: putative flavin reductase RutF	1.8459e-20	3.09066e-19
K03576: LysR family transcriptional regulator, regulator for metE and metH	1.8459e-20	3.09066e-19
K02364: enterobactin synthetase component F	1.8459e-20	3.09066e-19
K11263: acetyl/propionyl carboxylase subunit alpha	1.8459e-20	3.09066e-19
K09477: citrate:succinate antiporter	1.8459e-20	3.09066e-19
K01975: 2'-5' RNA ligase	1.8459e-20	3.09066e-19
K08994: putative membrane protein	1.8459e-20	3.09066e-19
K04753: suppressor of ftsI	1.8459e-20	3.09066e-19
K09788: hypothetical protein	1.8459e-20	3.09066e-19
K11910: type VI secretion system protein VasJ	1.8459e-20	3.09066e-19
K14540	1.8459e-20	3.09066e-19
K05820: MFS transporter, PPP family, 3-phenylpropionic acid transporter	1.8459e-20	3.09066e-19
K07048	1.8459e-20	3.09066e-19
K05881: PTS hybrid protein	1.8459e-20	3.09066e-19
K03736: ethanolamine ammonia-lyase small subunit	1.8459e-20	3.09066e-19
K01908: propionyl-CoA synthetase	1.8459e-20	3.09066e-19
K00632: acetyl-CoA acyltransferase	1.8459e-20	3.09066e-19
K01146	1.8459e-20	3.09066e-19
K02787: PTS system, lactose-specific IIB component	1.8459e-20	3.09066e-19
K11751: 5'-nucleotidase / UDP-sugar diphosphatase	1.8459e-20	3.09066e-19
K11605: manganese/iron transport system permease protein	1.8459e-20	3.09066e-19
K03472: D-erythrose 4-phosphate dehydrogenase	1.8459e-20	3.09066e-19
K00880: L-xylulokinase	1.8459e-20	3.09066e-19
K07278: outer membrane protein	1.8459e-20	3.09066e-19
K05748: WAS protein family, member 2	1.8459e-20	3.09066e-19
K02843: heptosyltransferase II	1.8459e-20	3.09066e-19
K11606: manganese/iron transport system permease protein	1.8459e-20	3.09066e-19
K12984	1.8459e-20	3.09066e-19
K01281: X-Pro dipeptidyl-peptidase	1.8459e-20	3.09066e-19
K09456: putative acyl-CoA dehydrogenase	1.8459e-20	3.09066e-19
K02444: DeoR family transcriptional regulator, glycerol-3-phosphate regulon	1.8459e-20	3.09066e-19
K07400: Fe/S biogenesis protein NfuA	1.8459e-20	3.09066e-19
K09136: hypothetical protein	1.8459e-20	3.09066e-19
K00228: coproporphyrinogen III oxidase	1.8459e-20	3.09066e-19
K10036: glutamine transport system substrate-binding protein	1.8459e-20	3.09066e-19
K03317: concentrative nucleoside transporter, CNT family	1.8459e-20	3.09066e-19
K04568: lysyl-tRNA synthetase, class II	1.8459e-20	3.09066e-19
K06192: paraquat-inducible protein B	1.8459e-20	3.09066e-19
K07091: lipopolysaccharide export system permease protein	1.8459e-20	3.09066e-19
K05939: acyl-[acyl-carrier-protein]-phospholipid O-acyltransferase	1.8459e-20	3.09066e-19
K00299: FMN reductase	1.8459e-20	3.09066e-19
K07679: two-component system, NarL family, sensor histidine kinase EvgS	1.8459e-20	3.09066e-19
K05365: penicillin-binding protein 1B	1.8459e-20	3.09066e-19
K03185: 2-octaprenyl-6-methoxyphenol hydroxylase	1.8459e-20	3.09066e-19
K06956	1.8459e-20	3.09066e-19
K09802: hypothetical protein	1.8459e-20	3.09066e-19
K11903: type VI secretion system secreted protein Hcp	1.8459e-20	3.09066e-19
K00529: ferredoxin--NAD+ reductase	1.8459e-20	3.09066e-19
K00374: nitrate reductase 1, gamma subunit	1.8459e-20	3.09066e-19
K07180: serine protein kinase	1.8459e-20	3.09066e-19
K09858: SEC-C motif domain protein	1.8459e-20	3.09066e-19
K06211: HipB family transcriptional regulator, involved in the regulation of	1.8459e-20	3.09066e-19
K03199: type IV secretion system protein VirB4	1.8459e-20	3.09066e-19
K02063: thiamine transport system permease protein	1.8459e-20	3.09066e-19
K02024: maltoporin	1.8459e-20	3.09066e-19
K00813: aspartate aminotransferase	1.8459e-20	3.09066e-19
K02082: tagatose-6-phosphate ketose/aldose isomerase	1.8459e-20	3.09066e-19
K09471: gamma-glutamylputrescine oxidase	1.8459e-20	3.09066e-19
K01460: glutathionylspermidine amidase	1.8459e-20	3.09066e-19
K11066: N-acetylmuramoyl-L-alanine amidase	1.8459e-20	3.09066e-19
K10680: N-ethylmaleimide reductase	1.8459e-20	3.09066e-19
K10763: DnaA-homolog protein	1.8459e-20	3.09066e-19
K12139: hydrogenase-4 component D	1.8459e-20	3.09066e-19
K06133: 4'-phosphopantetheinyl transferase	1.8459e-20	3.09066e-19
K11719: lipopolysaccharide export system protein LptC	1.8459e-20	3.09066e-19
K01479: formiminoglutamase	1.8459e-20	3.09066e-19
K04561: nitric-oxide reductase, cytochrome b-containing subunit I	1.8459e-20	3.09066e-19
K13892	1.8459e-20	3.09066e-19
K01792: glucose-6-phosphate 1-epimerase	1.8459e-20	3.09066e-19
K09396: forkhead box protein C	1.8459e-20	3.09066e-19
K11896: type VI secretion system protein ImpG	1.8459e-20	3.09066e-19
K01525: bis(5'-nucleosyl)-tetraphosphatase (symmetrical)	1.8459e-20	3.09066e-19
K01274: D-alanyl-D-alanine dipeptidase	1.8459e-20	3.09066e-19
K07243: high-affinity iron transporter	1.8459e-20	3.09066e-19
K07287: lipoprotein-34	1.8459e-20	3.09066e-19
K02618: phenylacetic acid degradation protein	1.8459e-20	3.09066e-19
K02567: periplasmic nitrate reductase NapA	1.8459e-20	3.09066e-19
K02064: thiamine transport system substrate-binding protein	1.8459e-20	3.09066e-19
K01720: 2-methylcitrate dehydratase	1.8459e-20	3.09066e-19
K11738: L-asparagine permease	1.8459e-20	3.09066e-19
K03314: Na+:H+ antiporter, NhaB family	1.8459e-20	3.09066e-19
K11209: GST-like protein	1.8459e-20	3.09066e-19
K02788: PTS system, lactose-specific IIC component	1.8459e-20	3.09066e-19
K01222: 6-phospho-beta-glucosidase	1.8459e-20	3.09066e-19
K04533: huntingtin	1.8459e-20	3.09066e-19
K07146	1.8459e-20	3.09066e-19
K03673: thiol:disulfide interchange protein DsbA	1.8459e-20	3.09066e-19
K07119	1.8459e-20	3.09066e-19
K05522: endonuclease VIII	1.8459e-20	3.09066e-19
K07275: outer membrane protein	1.8459e-20	3.09066e-19
K08167: MFS transporter, DHA2 family, methyl viologen resistance protein	1.8459e-20	3.09066e-19
K09472: gamma-glutamyl-gamma-aminobutyraldehyde dehydrogenase	1.8459e-20	3.09066e-19
K11733: lysine-specific permease	1.8459e-20	3.09066e-19
K12975	1.8459e-20	3.09066e-19
K13771	1.8459e-20	3.09066e-19
K10805: acyl-CoA thioesterase II	1.8459e-20	3.09066e-19
K02498: HemY protein	1.8459e-20	3.09066e-19
K07000	1.8459e-20	3.09066e-19
K02170: biotin biosynthesis protein BioH	1.8459e-20	3.09066e-19
K03981: thiol:disulfide interchange protein DsbC	1.8459e-20	3.09066e-19
K09774: lipopolysaccharide export system protein LptA	3.02917e-18	2.87189e-17
K01250: pyrimidine-specific ribonucleoside hydrolase	3.02917e-18	2.87189e-17
K05777: putative thiamine transport system substrate-binding protein	3.02917e-18	2.87189e-17
K11076: putrescine transport system ATP-binding protein	3.02917e-18	2.87189e-17
K07156	3.02917e-18	2.87189e-17
K11473: glycolate oxidase iron-sulfur subunit	3.02917e-18	2.87189e-17
K07310: putative dimethyl sulfoxide reductase subunit YnfF	3.02917e-18	2.87189e-17
K04019: ethanolamine utilization protein EutA	3.02917e-18	2.87189e-17
K06219: S-adenosylmethionine-dependent methyltransferase	3.02917e-18	2.87189e-17
K08351: biotin sulfoxide reductase	3.02917e-18	2.87189e-17
K11075: putrescine transport system permease protein	3.02917e-18	2.87189e-17
K01484: succinylarginine dihydrolase	3.02917e-18	2.87189e-17
K06918	3.02917e-18	2.87189e-17
K01706: glucarate dehydratase	3.02917e-18	2.87189e-17
K13926	3.02917e-18	2.87189e-17
K02569: cytochrome c-type protein NapC	3.02917e-18	2.87189e-17
K07140	3.02917e-18	2.87189e-17
K02487: type IV pili sensor histidine kinase and response regulator	3.02917e-18	2.87189e-17
K02462: general secretion pathway protein M	3.02917e-18	2.87189e-17
K06879: 7-cyano-7-deazaguanine reductase	3.02917e-18	2.87189e-17
K00932: propionate kinase	3.02917e-18	2.87189e-17
K09918: hypothetical protein	3.02917e-18	2.87189e-17
K06141: MFS transporter, TsgA protein	3.02917e-18	2.87189e-17
K06145: LacI family transcriptional regulator, gluconate utilization system	3.02917e-18	2.87189e-17
K12065: conjugal transfer pilus assembly protein TraB	3.02917e-18	2.87189e-17
K03487: LacI family transcriptional regulator, asc operon repressor	3.02917e-18	2.87189e-17
K07245: putative copper resistance protein D	3.02917e-18	2.87189e-17
K05539: tRNA-dihydrouridine synthase A	3.02917e-18	2.87189e-17
K02274: cytochrome c oxidase subunit I	3.02917e-18	2.87189e-17
K12525: bifunctional aspartokinase/homoserine dehydrogenase 2 [EC:2.7.2.4	3.02917e-18	2.87189e-17
K04045: molecular chaperone HscC	3.02917e-18	2.87189e-17
K06202: CyaY protein	3.02917e-18	2.87189e-17
K02441: GlpG protein	3.02917e-18	2.87189e-17
K14056	3.02917e-18	2.87189e-17
K01637: isocitrate lyase	3.02917e-18	2.87189e-17
K11183: phosphocarrier protein FPr	3.02917e-18	2.87189e-17
K04024: ethanolamine utilization protein EutJ	3.02917e-18	2.87189e-17
K02844: UDP-glucose:(heptosyl)LPS alpha-1,3-glucosyltransferase	3.02917e-18	2.87189e-17
K05964: holo-ACP synthase	3.02917e-18	2.87189e-17
K09158: hypothetical protein	3.02917e-18	2.87189e-17
K03740: D-alanine transfer protein	3.02917e-18	2.87189e-17
K08970: nickel/cobalt exporter	3.02917e-18	2.87189e-17
K07771: two-component system, OmpR family, response regulator BasR	3.02917e-18	2.87189e-17
K01524: guanosine-5'-triphosphate,3'-diphosphate pyrophosphatase	3.02917e-18	2.87189e-17
K06910	3.02917e-18	2.87189e-17
K06929	3.02917e-18	2.87189e-17
K09798: hypothetical protein	3.02917e-18	2.87189e-17
K04691: serine protease DegS	3.02917e-18	2.87189e-17
K00869: mevalonate kinase	3.02917e-18	2.87189e-17
K02521: LysR family transcriptional regulator, positive regulator for ilvC	3.02917e-18	2.87189e-17
K02841: heptosyltransferase I	3.02917e-18	2.87189e-17
K00647: 3-oxoacyl-[acyl-carrier-protein] synthase I	3.02917e-18	2.87189e-17
K00892: inosine kinase	3.02917e-18	2.87189e-17
K03690: hypothetical protein	3.02917e-18	2.87189e-17
K02297: cytochrome o ubiquinol oxidase subunit II	3.02917e-18	2.87189e-17
K03298: drug/metabolite transporter, DME family	3.02917e-18	2.87189e-17
K06618: retinoblastoma-associated protein	3.02917e-18	2.87189e-17
K05916: nitric oxide dioxygenase	3.02917e-18	2.87189e-17
K12369: dipeptide transport system permease protein	3.02917e-18	2.87189e-17
K07264: 4-amino-4-deoxy-L-arabinose transferase	3.02917e-18	2.87189e-17
K00054: hydroxymethylglutaryl-CoA reductase	3.02917e-18	2.87189e-17
K02019: molybdate transport system regulatory protein	3.02917e-18	2.87189e-17
K06447: succinylglutamic semialdehyde dehydrogenase	3.02917e-18	2.87189e-17
K03647: protein involved in ribonucleotide reduction	3.02917e-18	2.87189e-17
K05874: methyl-accepting chemotaxis protein I, serine sensor receptor	3.02917e-18	2.87189e-17
K07784: MFS transporter, OPA family, hexose phosphate transport protein UhpT	3.02917e-18	2.87189e-17
K03841: fructose-1,6-bisphosphatase I	3.02917e-18	2.87189e-17
K09923: hypothetical protein	3.02917e-18	2.87189e-17
K08225: MFS transporter, ENTS family, enterobactin (siderophore) exporter	3.02917e-18	2.87189e-17
K03528: cell division protein ZipA	3.02917e-18	2.87189e-17
K02184: formin 2	3.02917e-18	2.87189e-17
K00117: quinoprotein glucose dehydrogenase	3.02917e-18	2.87189e-17
K01028: 3-oxoacid CoA-transferase subunit A	3.02917e-18	2.87189e-17
K10111: maltose/maltodextrin transport system ATP-binding protein	3.02917e-18	2.87189e-17
K00242: succinate dehydrogenase hydrophobic membrane anchor protein	3.02917e-18	2.87189e-17
K08194: MFS transporter, ACS family, D-galactonate transporter	3.02917e-18	2.87189e-17
K03573: DNA mismatch repair protein MutH	3.02917e-18	2.87189e-17
K14051	3.02917e-18	2.87189e-17
K05798: LysR family transcriptional regulator, transcriptional activator for	3.02917e-18	2.87189e-17
K06149: universal stress protein A	3.02917e-18	2.87189e-17
K11732: phenylalanine-specific permease	3.02917e-18	2.87189e-17
K07345: major type 1 subunit fimbrin (pilin)	3.02917e-18	2.87189e-17
K00208: enoyl-[acyl-carrier protein] reductase I	3.02917e-18	2.87189e-17
K07711: two-component system, NtrC family, sensor histidine kinase YfhK	3.02917e-18	2.87189e-17
K00322: NAD(P) transhydrogenase	3.02917e-18	2.87189e-17
K11382: MFS transporter, OPA family, phosphoglycerate transporter protein	3.02917e-18	2.87189e-17
K06445: acyl-CoA dehydrogenase	3.02917e-18	2.87189e-17
K06186: small protein A	3.02917e-18	2.87189e-17
K08345: nitrate reductase 2, alpha subunit	3.02917e-18	2.87189e-17
K13891	3.02917e-18	2.87189e-17
K03611: disulfide bond formation protein DsbB	3.02917e-18	2.87189e-17
K07323: putative toluene tolerance protein	3.02917e-18	2.87189e-17
K00151: 5-carboxymethyl-2-hydroxymuconic-semialdehyde dehydrogenase	3.02917e-18	2.87189e-17
K05520: protease I	3.02917e-18	2.87189e-17
K00127: formate dehydrogenase, gamma subunit	3.02917e-18	2.87189e-17
K05834: homoserine/homoserine lactone efflux protein	3.02917e-18	2.87189e-17
K10544: D-xylose transport system permease protein	3.02917e-18	2.87189e-17
K14061	3.02917e-18	2.87189e-17
K09395: forkhead box protein B	3.02917e-18	2.87189e-17
K01823: isopentenyl-diphosphate delta-isomerase	3.02917e-18	2.87189e-17
K14052	3.02917e-18	2.87189e-17
K09910: hypothetical protein	3.02917e-18	2.87189e-17
K01597: diphosphomevalonate decarboxylase	3.02917e-18	2.87189e-17
K05714: 2-hydroxy-6-ketonona-2,4-dienedioic acid hydrolase	3.02917e-18	2.87189e-17
K11747: glutathione-regulated potassium-efflux system protein KefB	3.02917e-18	2.87189e-17
K01061: carboxymethylenebutenolidase	3.02917e-18	2.87189e-17
K05589: cell division protein FtsB	3.02917e-18	2.87189e-17
K01920: glutathione synthase	3.02917e-18	2.87189e-17
K07039	3.02917e-18	2.87189e-17
K09181: hypothetical protein	3.02917e-18	2.87189e-17
K08160: MFS transporter, DHA1 family, multidrug/chloramphenicol efflux	3.02917e-18	2.87189e-17
K10013: lysine/arginine/ornithine transport system substrate-binding protein	3.02917e-18	2.87189e-17
K02116: ATP synthase protein I	3.02917e-18	2.87189e-17
K11604: manganese/iron transport system substrate-binding protein	3.02917e-18	2.87189e-17
K02467: GutQ protein	3.02917e-18	2.87189e-17
K02496: uroporphyrin-III C-methyltransferase	3.02917e-18	2.87189e-17
K09900: hypothetical protein	3.02917e-18	2.87189e-17
K12058: conjugal transfer mating pair stabilization protein TraN	3.02917e-18	2.87189e-17
K08987: putative membrane protein	3.02917e-18	2.87189e-17
K00484: 4-hydroxyphenylacetate-3-hydroxylase small chain	3.02917e-18	2.87189e-17
K00376: nitrous-oxide reductase	3.02917e-18	2.87189e-17
K01638: malate synthase	3.02917e-18	2.87189e-17
K02802: PTS system, N-acetylglucosamine-specific IIA component	3.02917e-18	2.87189e-17
K00116: malate dehydrogenase (acceptor)	3.02917e-18	2.87189e-17
K07308: anaerobic dimethyl sulfoxide reductase subunit C (DMSO reductase	3.02917e-18	2.87189e-17
K08348: formate dehydrogenase-N, alpha subunit	3.02917e-18	2.87189e-17
K00557: tRNA (uracil-5-)-methyltransferase	3.02917e-18	2.87189e-17
K03806: AmpD protein	3.02917e-18	2.87189e-17
K05997: Fe-S cluster assembly protein SufA	3.02917e-18	2.87189e-17
K00573: protein-L-isoaspartate(D-aspartate) O-methyltransferase	3.02917e-18	2.87189e-17
K05877: methyl-accepting chemotaxis protein IV, peptide sensor receptor	3.02917e-18	2.87189e-17
K02670: twitching motility protein PilU	3.02917e-18	2.87189e-17
K05851: adenylate cyclase, class 1	3.02917e-18	2.87189e-17
K00899: 5-methylthioribose kinase	3.02917e-18	2.87189e-17
K08306: membrane-bound lytic murein transglycosylase C	3.02917e-18	2.87189e-17
K07274: outer membrane protein	3.02917e-18	2.87189e-17
K01521: CDP-diacylglycerol pyrophosphatase	3.02917e-18	2.87189e-17
K02455: general secretion pathway protein F	3.02917e-18	2.87189e-17
K00363: nitrite reductase (NAD(P)H) small subunit	3.02917e-18	2.87189e-17
K01252: enterobactin isochorismatase	3.02917e-18	2.87189e-17
K03548: putative permease	3.02917e-18	2.87189e-17
K08195: MFS transporter, AAHS family, 4-hydroxybenzoate transporter	3.02917e-18	2.87189e-17
K03580: ATP-dependent helicase HepA	3.02917e-18	2.87189e-17
K06203: CysZ protein	3.02917e-18	2.87189e-17
K07262: D-alanyl-D-alanine endopeptidase (penicillin-binding protein 7)	3.02917e-18	2.87189e-17
K13634	3.02917e-18	2.87189e-17
K12972	3.02917e-18	2.87189e-17
K07014	3.02917e-18	2.87189e-17
K10914: CRP/FNR family transcriptional regulator, cyclic AMP receptor	3.02917e-18	2.87189e-17
K09895: hypothetical protein	3.02917e-18	2.87189e-17
K01669: deoxyribodipyrimidine photo-lyase	3.02917e-18	2.87189e-17
K09780: hypothetical protein	3.02917e-18	2.87189e-17
K12140: hydrogenase-4 component E	3.02917e-18	2.87189e-17
K09971: general L-amino acid transport system permease protein	3.02917e-18	2.87189e-17
K04512: dishevelled associated activator of morphogenesis	3.02917e-18	2.87189e-17
K11893: type VI secretion system protein ImpJ	3.02917e-18	2.87189e-17
K14348	3.02917e-18	2.87189e-17
K02336: DNA polymerase II	3.02917e-18	2.87189e-17
K00253: isovaleryl-CoA dehydrogenase	3.02917e-18	2.87189e-17
K11940: heat shock protein HspQ	3.02917e-18	2.87189e-17
K13635	3.02917e-18	2.87189e-17
K07147	3.02917e-18	2.87189e-17
K03837: serine transporter	3.02917e-18	2.87189e-17
K02194: heme exporter membrane protein CcmB	3.02917e-18	2.87189e-17
K11203: PTS system, fructose-specific IIC-like component	3.02917e-18	2.87189e-17
K00313: electron transfer flavoprotein-quinone oxidoreductase	3.02917e-18	2.87189e-17
K11901: type VI secretion system protein ImpB	3.02917e-18	2.87189e-17
K14055	3.02917e-18	2.87189e-17
K07648: two-component system, OmpR family, aerobic respiration control	3.02917e-18	2.87189e-17
K03834: tyrosine-specific transport protein	3.02917e-18	2.87189e-17
K11895: type VI secretion system protein ImpH	3.02917e-18	2.87189e-17
K00245: fumarate reductase iron-sulfur protein	3.02917e-18	2.87189e-17
K07796: Cu(I)/Ag(I) efflux system outer membrane protein CusC	3.02917e-18	2.87189e-17
K00494: alkanal monooxygenase (FMN-linked)	3.02917e-18	2.87189e-17
K12941	3.02917e-18	2.87189e-17
K08346: nitrate reductase 2, beta subunit	3.02917e-18	2.87189e-17
K02394: flagellar P-ring protein precursor FlgI	3.02917e-18	2.87189e-17
K03651: Icc protein	3.02917e-18	2.87189e-17
K03765: transcriptional activator of cad operon	3.02917e-18	2.87189e-17
K03082: hexulose-6-phosphate isomerase	3.02917e-18	2.87189e-17
K11391: ribosomal RNA large subunit methyltransferase G	3.02917e-18	2.87189e-17
K07789: RND superfamily, multidrug transport protein MdtC	3.02917e-18	2.87189e-17
K05880: transcriptional activator for dhaKLM operon	3.02917e-18	2.87189e-17
K03855: ferredoxin like protein	3.02917e-18	2.87189e-17
K00997: holo-[acyl-carrier protein] synthase	3.02917e-18	2.87189e-17
K07674: two-component system, NarL family, nitrate/nitrite sensor histidine	3.02917e-18	2.87189e-17
K11904: type VI secretion system secreted protein VgrG	3.02917e-18	2.87189e-17
K07390: monothiol glutaredoxin	3.02917e-18	2.87189e-17
K03591: cell division protein FtsN	3.02917e-18	2.87189e-17
K00547: homocysteine S-methyltransferase	3.02917e-18	2.87189e-17
K03809: Trp repressor binding protein	3.02917e-18	2.87189e-17
K11932: universal stress protein G	3.02917e-18	2.87189e-17
K04772: serine protease DegQ	3.02917e-18	2.87189e-17
K02197: cytochrome c-type biogenesis protein CcmE	3.02917e-18	2.87189e-17
K10001: glutamate/aspartate transport system substrate-binding protein	3.02917e-18	2.87189e-17
K00373: nitrate reductase 1, delta subunit	3.02917e-18	2.87189e-17
K05816: sn-glycerol 3-phosphate transport system ATP-binding protein	3.02917e-18	2.87189e-17
K04760: transcription elongation factor GreB	3.02917e-18	2.87189e-17
K02424: cystine transport system substrate-binding protein	3.02917e-18	2.87189e-17
K01697: cystathionine beta-synthase	3.02917e-18	2.87189e-17
K11931: biofilm PGA synthesis lipoprotein PgaB	3.02917e-18	2.87189e-17
K07709: two-component system, NtrC family, sensor histidine kinase HydH	3.02917e-18	2.87189e-17
K03923: modulator of drug activity B	3.02917e-18	2.87189e-17
K02414: flagellar hook-length control protein FliK	4.68701e-16	2.45239e-15
K09893: hypothetical protein	4.68701e-16	2.45239e-15
K02402: flagellar transcriptional activator FlhC	4.68701e-16	2.45239e-15
K08354: thiosulfate reductase cytochrome b subunit	4.68701e-16	2.45239e-15
K02752: PTS system, arbutin-, cellobiose-, and salicin-specific IIB	4.68701e-16	2.45239e-15
K09685: purine operon repressor	4.68701e-16	2.45239e-15
K03746: DNA-binding protein H-NS	4.68701e-16	2.45239e-15
K07799: putative multidrug efflux transporter MdtA	4.68701e-16	2.45239e-15
K01032: 3-oxoadipate CoA-transferase, beta subunit	4.68701e-16	2.45239e-15
K05802: potassium efflux system protein KefA	4.68701e-16	2.45239e-15
K07311: putative dimethyl sulfoxide reductase subunit YnfG (DMSO reductase	4.68701e-16	2.45239e-15
K11905: type VI secretion system protein	4.68701e-16	2.45239e-15
K07661: two-component system, OmpR family, response regulator RstA	4.68701e-16	2.45239e-15
K03676: glutaredoxin 3	4.68701e-16	2.45239e-15
K14414	4.68701e-16	2.45239e-15
K07643: two-component system, OmpR family, sensor histidine kinase BasS	4.68701e-16	2.45239e-15
K03556: LuxR family transcriptional regulator, maltose regulon positive	4.68701e-16	2.45239e-15
K02504: protein transport protein HofB	4.68701e-16	2.45239e-15
K11607: manganese/iron transport system ATP-binding protein	4.68701e-16	2.45239e-15
K02854: AraC family transcriptional regulator, L-rhamnose operon	4.68701e-16	2.45239e-15
K13637	4.68701e-16	2.45239e-15
K08723: 5'-nucleotidase	4.68701e-16	2.45239e-15
K11750: esterase FrsA	4.68701e-16	2.45239e-15
K09159: hypothetical protein	4.68701e-16	2.45239e-15
K05775: maltose operon periplasmic protein	4.68701e-16	2.45239e-15
K05778: putative thiamine transport system permease protein	4.68701e-16	2.45239e-15
K11216: autoinducer 2 (AI-2) kinase	4.68701e-16	2.45239e-15
K00073: ureidoglycolate dehydrogenase	4.68701e-16	2.45239e-15
K11472: glycolate oxidase FAD binding subunit	4.68701e-16	2.45239e-15
K01965: propionyl-CoA carboxylase alpha chain	4.68701e-16	2.45239e-15
K04021: aldehyde dehydrogenase	4.68701e-16	2.45239e-15
K05823: N-acetyldiaminopimelate deacetylase	4.68701e-16	2.45239e-15
K07309: putative dimethyl sulfoxide reductase subunit YnfE	4.68701e-16	2.45239e-15
K01708: galactarate dehydratase	4.68701e-16	2.45239e-15
K09818: manganese/iron transport system substrate-binding protein	4.68701e-16	2.45239e-15
K03745: SlyX protein	4.68701e-16	2.45239e-15
K08349: formate dehydrogenase-N, beta subunit	4.68701e-16	2.45239e-15
K07109	4.68701e-16	2.45239e-15
K02415: flagellar FliL protein	4.68701e-16	2.45239e-15
K09920: hypothetical protein	4.68701e-16	2.45239e-15
K12061: conjugal transfer pilus assembly protein TraW	4.68701e-16	2.45239e-15
K08682: acyl carrier protein phosphodiesterase	4.68701e-16	2.45239e-15
K02466: glucitol operon activator protein	4.68701e-16	2.45239e-15
K03482: GntR family transcriptional regulator, glv operon transcriptional	4.68701e-16	2.45239e-15
K01857: 3-carboxy-cis,cis-muconate cycloisomerase	4.68701e-16	2.45239e-15
K07186: membrane protein	4.68701e-16	2.45239e-15
K11906: type VI secretion system protein VasD	4.68701e-16	2.45239e-15
K03761: MFS transporter, MHS family, alpha-ketoglutarate permease	4.68701e-16	2.45239e-15
K03290: MFS transporter, SHS family, sialic acid transporter	4.68701e-16	2.45239e-15
K06176: tRNA pseudouridine synthase D	4.68701e-16	2.45239e-15
K09251: putrescine aminotransferase	4.68701e-16	2.45239e-15
K03720: TrpR family transcriptional regulator, trp operon repressor	4.68701e-16	2.45239e-15
K10555: AI-2 transport system substrate-binding protein	4.68701e-16	2.45239e-15
K05804: right origin-binding protein	4.68701e-16	2.45239e-15
K01150: deoxyribonuclease I	4.68701e-16	2.45239e-15
K02526: 2-keto-3-deoxygluconate permease	4.68701e-16	2.45239e-15
K02753: PTS system, arbutin-, cellobiose-, and salicin-specific IIC	4.68701e-16	2.45239e-15
K09890: hypothetical protein	4.68701e-16	2.45239e-15
K06190: intracellular septation protein	4.68701e-16	2.45239e-15
K09901: hypothetical protein	4.68701e-16	2.45239e-15
K05984: excinuclease Cho	4.68701e-16	2.45239e-15
K09019: putative NADH dehydrogenase/NAD(P)H nitroreductase RutE	4.68701e-16	2.45239e-15
K00906: isocitrate dehydrogenase kinase/phosphatase	4.68701e-16	2.45239e-15
K00276: primary-amine oxidase	4.68701e-16	2.45239e-15
K08224: MFS transporter, YNFM family, putative membrane transport protein	4.68701e-16	2.45239e-15
K13497	4.68701e-16	2.45239e-15
K07307: anaerobic dimethyl sulfoxide reductase subunit B (DMSO reductase	4.68701e-16	2.45239e-15
K05839: haemolysin expression modulating protein	4.68701e-16	2.45239e-15
K02849: heptosyltransferase III	4.68701e-16	2.45239e-15
K02568: cytochrome c-type protein NapB	4.68701e-16	2.45239e-15
K12945	4.68701e-16	2.45239e-15
K07757: sugar-phosphatase	4.68701e-16	2.45239e-15
K08315: hydrogenase 3 maturation protease	4.68701e-16	2.45239e-15
K05368: aquacobalamin reductase / NAD(P)H-flavin reductase [EC:1.16.1.3	4.68701e-16	2.45239e-15
K01825: dodecenoyl-CoA delta-isomerase	4.68701e-16	2.45239e-15
K03893: arsenical pump membrane protein	4.68701e-16	2.45239e-15
K11202: PTS system, fructose-specific IIB-like component	4.68701e-16	2.45239e-15
K07641: two-component system, OmpR family, sensor histidine kinase CreC	4.68701e-16	2.45239e-15
K01093: 4-phytase / acid phosphatase	4.68701e-16	2.45239e-15
K01169: ribonuclease I (enterobacter ribonuclease)	4.68701e-16	2.45239e-15
K14162	4.68701e-16	2.45239e-15
K06080: RcsF protein	4.68701e-16	2.45239e-15
K11748: glutathione-regulated potassium-efflux system ancillary protein KefG	4.68701e-16	2.45239e-15
K12700	4.68701e-16	2.45239e-15
K09902: hypothetical protein	4.68701e-16	2.45239e-15
K07589: D-erythro-7,8-dihydroneopterin triphosphate epimerase	4.68701e-16	2.45239e-15
K07312: putative dimethyl sulfoxide reductase subunit YnfH (DMSO reductase	4.68701e-16	2.45239e-15
K02505: protein transport protein HofC	4.68701e-16	2.45239e-15
K02468: DeoR family transcriptional regulator, glucitol operon repressor	4.68701e-16	2.45239e-15
K12299: MFS transporter, ACS family, probable galactarate transporter	4.68701e-16	2.45239e-15
K00235: succinate dehydrogenase (ubiquinone) iron-sulfur protein	4.68701e-16	2.45239e-15
K11936: biofilm PGA synthesis N-glycosyltransferase PgaC	4.68701e-16	2.45239e-15
K00252: glutaryl-CoA dehydrogenase	4.68701e-16	2.45239e-15
K03087: RNA polymerase nonessential primary-like sigma factor	4.68701e-16	2.45239e-15
K10906: exodeoxyribonuclease VIII	4.68701e-16	2.45239e-15
K06197: cation transport regulator	4.68701e-16	2.45239e-15
K03079: L-ribulose-5-phosphate 3-epimerase	4.68701e-16	2.45239e-15
K04596: brain-specific angiogenesis inhibitor 1	4.68701e-16	2.45239e-15
K14287	4.68701e-16	2.45239e-15
K13641	4.68701e-16	2.45239e-15
K05780: putative phosphonate transport system ATP-binding protein	4.68701e-16	2.45239e-15
K11073: putrescine transport system substrate-binding protein	4.68701e-16	2.45239e-15
K09912: hypothetical protein	4.68701e-16	2.45239e-15
K10002: glutamate/aspartate transport system permease protein	4.68701e-16	2.45239e-15
K12555: penicillin-binding protein 2A	4.68701e-16	2.45239e-15
K13632	4.68701e-16	2.45239e-15
K04065: hyperosmotically inducible periplasmic protein	4.68701e-16	2.45239e-15
K09161: hypothetical protein	4.68701e-16	2.45239e-15
K07269: hypothetical protein	4.68701e-16	2.45239e-15
K06596: chemosensory pili system protein ChpA (sensor histidine	4.68701e-16	2.45239e-15
K03970: phage shock protein B	4.68701e-16	2.45239e-15
K02298: cytochrome o ubiquinol oxidase subunit I	4.68701e-16	2.45239e-15
K05966: triphosphoribosyl-dephospho-CoA synthase	4.68701e-16	2.45239e-15
K11531: lsr operon transcriptional repressor	4.68701e-16	2.45239e-15
K07357: type 1 fimbriae regulatory protein FimB	4.68701e-16	2.45239e-15
K00694: cellulose synthase (UDP-forming)	4.68701e-16	2.45239e-15
K06048: carboxylate-amine ligase	4.68701e-16	2.45239e-15
K05876: methyl-accepting chemotaxis protein III, ribose and galactose sensor	4.68701e-16	2.45239e-15
K01766: cysteine sulfinate desulfinase	4.68701e-16	2.45239e-15
K02680: prepilin peptidase dependent protein B	4.68701e-16	2.45239e-15
K11685: DNA-binding protein StpA	4.68701e-16	2.45239e-15
K09894: hypothetical protein	4.68701e-16	2.45239e-15
K10557: AI-2 transport system permease protein	4.68701e-16	2.45239e-15
K10748: DNA replication terminus site-binding protein	4.68701e-16	2.45239e-15
K03195: type IV secretion system protein VirB10	4.68701e-16	2.45239e-15
K07393: putative glutathione S-transferase	4.68701e-16	2.45239e-15
K09975: hypothetical protein	4.68701e-16	2.45239e-15
K05779: putative thiamine transport system ATP-binding protein	4.68701e-16	2.45239e-15
K06286: septation ring formation regulator	4.68701e-16	2.45239e-15
K05805: CreA protein	4.68701e-16	2.45239e-15
K12113: LacI family transcriptional regulator, ebg operon repressor	4.68701e-16	2.45239e-15
K01227: mannosyl-glycoprotein endo-beta-N-acetylglucosaminidase	4.68701e-16	2.45239e-15
K02043: GntR family transcriptional regulator, phosphonate transport system	4.68701e-16	2.45239e-15
K11201: PTS system, fructose-specific IIA-like component	4.68701e-16	2.45239e-15
K07399: cytochrome c biogenesis protein	4.68701e-16	2.45239e-15
K03683: ribonuclease T	4.68701e-16	2.45239e-15
K09100: single-minded	4.68701e-16	2.45239e-15
K02296: aryl hydrocarbon receptor nuclear translocator-like protein 1	4.68701e-16	2.45239e-15
K02947: small subunit ribosomal protein S10e	4.68701e-16	2.45239e-15
K12290: pilus assembly protein HofO	4.68701e-16	2.45239e-15
K13255	4.68701e-16	2.45239e-15
K04333: LuxR family transcriptional regulator, csgAB operon transcriptional	4.68701e-16	2.45239e-15
K03717: LysR family transcriptional regulator, transcriptional activator of	4.68701e-16	2.45239e-15
K10974: cytosine permease	4.68701e-16	2.45239e-15
K02773: PTS system, galactitol-specific IIA component	4.68701e-16	2.45239e-15
K09781: hypothetical protein	4.68701e-16	2.45239e-15
K12556: penicillin-binding protein 2X	4.68701e-16	2.45239e-15
K00455: 3,4-dihydroxyphenylacetate 2,3-dioxygenase	4.68701e-16	2.45239e-15
K02244: competence protein ComGB	4.68701e-16	2.45239e-15
K13014	4.68701e-16	2.45239e-15
K00938: phosphomevalonate kinase	4.68701e-16	2.45239e-15
K04770: Lon-like ATP-dependent protease	4.68701e-16	2.45239e-15
K10361: myosin XV	4.68701e-16	2.45239e-15
K02781: PTS system, glucitol/sorbitol-specific IIA component	4.68701e-16	2.45239e-15
K14267	4.68701e-16	2.45239e-15
K02749: PTS system, arbutin-like IIB component	4.68701e-16	2.45239e-15
K02317: DNA replication protein DnaT	4.68701e-16	2.45239e-15
K02774: PTS system, galactitol-specific IIB component	4.68701e-16	2.45239e-15
K09016: putative pyrimidine permease RutG	4.68701e-16	2.45239e-15
K11938: HMP-PP phosphatase	4.68701e-16	2.45239e-15
K03747: Smg protein	4.68701e-16	2.45239e-15
K08227: MFS transporter, LPLT family, lysophospholipid transporter	4.68701e-16	2.45239e-15
K08313: fructose-6-phosphate aldolase 1	4.68701e-16	2.45239e-15
K06205: MioC protein	4.68701e-16	2.45239e-15
K04022: alcohol dehydrogenase	4.68701e-16	2.45239e-15
K08092: 3-dehydro-L-gulonate 2-dehydrogenase	4.68701e-16	2.45239e-15
K05245: L-carnitine/gamma-butyrobetaine antiporter	4.68701e-16	2.45239e-15
K11924: DtxR family transcriptional regulator, manganese transport regulator	4.68701e-16	2.45239e-15
K01635: tagatose 1,6-diphosphate aldolase	4.68701e-16	2.45239e-15
K02386: flagella basal body P-ring formation protein FlgA	4.68701e-16	2.45239e-15
K00158: pyruvate oxidase	4.68701e-16	2.45239e-15
K01575: acetolactate decarboxylase	4.68701e-16	2.45239e-15
K00246: fumarate reductase subunit C	4.68701e-16	2.45239e-15
K01682: aconitate hydratase 2	4.68701e-16	2.45239e-15
K00433: chloride peroxidase	4.68701e-16	2.45239e-15
K08163: MFS transporter, DHA1 family, multidrug resistance protein	4.68701e-16	2.45239e-15
K13745	4.68701e-16	2.45239e-15
K12141: hydrogenase-4 component F	4.68701e-16	2.45239e-15
K11929: outer membrane pore protein E	4.68701e-16	2.45239e-15
K03214: RNA methyltransferase, TrmH family	4.68701e-16	2.45239e-15
K05835: threonine efflux protein	4.68701e-16	2.45239e-15
K01684: galactonate dehydratase	4.68701e-16	2.45239e-15
K05596: LysR family transcriptional regulator, chromosome initiation	4.68701e-16	2.45239e-15
K00883: 2-dehydro-3-deoxygalactonokinase	4.68701e-16	2.45239e-15
K06132: putative cardiolipin synthase	4.68701e-16	2.45239e-15
K06994: putative drug exporter of the RND superfamily	4.68701e-16	2.45239e-15
K02362: enterobactin synthetase component D	4.68701e-16	2.45239e-15
K14187	4.68701e-16	2.45239e-15
K11745: glutathione-regulated potassium-efflux system ancillary protein KefC	4.68701e-16	2.45239e-15
K01910: [citrate (pro-3S)-lyase] ligase	4.68701e-16	2.45239e-15
K11106: L-tartrate/succinate antiporter	4.68701e-16	2.45239e-15
K08298: crotonobetainyl-CoA:carnitine CoA-transferase	4.68701e-16	2.45239e-15
K04033: AraC family transcriptional regulator, ethanolamine operon	4.68701e-16	2.45239e-15
K11249: cysteine/O-acetylserine efflux protein	4.68701e-16	2.45239e-15
K13922	4.68701e-16	2.45239e-15
K00840: succinylornithine aminotransferase	4.68701e-16	2.45239e-15
K12288: pilus assembly protein HofM	4.68701e-16	2.45239e-15
K08989: putative membrane protein	4.68701e-16	2.45239e-15
K02381: FdrA protein	4.68701e-16	2.45239e-15
K07346: fimbrial chaperone protein	4.68701e-16	2.45239e-15
K03825: putative acetyltransferase	4.68701e-16	2.45239e-15
K02851: undecaprenyl-phosphate alpha-N-acetylglucosaminyltransferase	4.68701e-16	2.45239e-15
K10000: arginine transport system ATP-binding protein	4.68701e-16	2.45239e-15
K13256	4.68701e-16	2.45239e-15
K01407: protease III	4.68701e-16	2.45239e-15
K08137: MFS transporter, SP family, galactose:H+ symporter	4.68701e-16	2.45239e-15
K03600: stringent starvation protein B	4.68701e-16	2.45239e-15
K08151: MFS transporter, DHA1 family, tetracycline resistance protein	4.68701e-16	2.45239e-15
K05812: conserved hypothetical protein	4.68701e-16	2.45239e-15
K07229	4.68701e-16	2.45239e-15
K03919: alkylated DNA repair protein	4.68701e-16	2.45239e-15
K11530: autoinducer 2-degrading protein	4.68701e-16	2.45239e-15
K01261: glutamyl aminopeptidase	4.68701e-16	2.45239e-15
K00404: cb-type cytochrome c oxidase subunit I	4.68701e-16	2.45239e-15
K06899	4.68701e-16	2.45239e-15
K02182: crotonobetaine/carnitine-CoA ligase	4.68701e-16	2.45239e-15
K08643: zinc metalloprotease ZmpB	4.68701e-16	2.45239e-15
K07637: two-component system, OmpR family, sensor histidine kinase PhoQ	4.68701e-16	2.45239e-15
K04080: molecular chaperone IbpA	4.68701e-16	2.45239e-15
K11192: PTS system, N-acetylmuramic acid-specific IIC component	4.68701e-16	2.45239e-15
K03291: MFS transporter, SET family, sugar efflux transporter	4.68701e-16	2.45239e-15
K00412: ubiquinol-cytochrome c reductase cytochrome b subunit	4.68701e-16	2.45239e-15
K06164: PhnI protein	4.68701e-16	2.45239e-15
K03599: stringent starvation protein A	4.68701e-16	2.45239e-15
K00090: gluconate 2-dehydrogenase	4.68701e-16	2.45239e-15
K07676: two-component system, NarL family, sensor histidine kinase RcsD	4.68701e-16	2.45239e-15
K02510: 2,4-dihydroxyhept-2-ene-1,7-dioic acid aldolase	4.68701e-16	2.45239e-15
K10543: D-xylose transport system substrate-binding protein	4.68701e-16	2.45239e-15
K03796: Bax protein	4.68701e-16	2.45239e-15
K00146: phenylacetaldehyde dehydrogenase	4.68701e-16	2.45239e-15
K01118: FMN-dependent NADH-azoreductase	4.68701e-16	2.45239e-15
K07355: fimbrial-like protein	4.68701e-16	2.45239e-15
K02750: PTS system, arbutin-like IIC component	4.68701e-16	2.45239e-15
K09612: alkaline phosphatase isozyme conversion protein	4.68701e-16	2.45239e-15
K02236: leader peptidase (prepilin peptidase) / N-methyltransferase	4.68701e-16	2.45239e-15
K00855: phosphoribulokinase	4.68701e-16	2.45239e-15
K00105: alpha-glycerophosphate oxidase	4.68701e-16	2.45239e-15
K01716: 3-hydroxydecanoyl-[acyl-carrier-protein] dehydratase	4.68701e-16	2.45239e-15
K02746: PTS system, N-acetylgalactosamine-specific IIC component	4.68701e-16	2.45239e-15
K11925: SgrR family transcriptional regulator	4.68701e-16	2.45239e-15
K05838: putative thioredoxin	4.68701e-16	2.45239e-15
K02808: PTS system, sucrose-specific IIA component	4.68701e-16	2.45239e-15
K07113	4.68701e-16	2.45239e-15
K07781: LuxR family transcriptional regulator, capsular biosynthesis	4.68701e-16	2.45239e-15
K04565: Cu/Zn superoxide dismutase	4.68701e-16	2.45239e-15
K07306: anaerobic dimethyl sulfoxide reductase subunit A	4.68701e-16	2.45239e-15
K11392: ribosomal RNA small subunit methyltransferase F	4.68701e-16	2.45239e-15
K07236: tRNA 2-thiouridine synthesizing protein C	4.68701e-16	2.45239e-15
K09891: hypothetical protein	4.68701e-16	2.45239e-15
K08324: aldehyde dehydrogenase family protein	4.68701e-16	2.45239e-15
K09712: hypothetical protein	4.68701e-16	2.45239e-15
K06162: PhnM protein	4.68701e-16	2.45239e-15
K12957	4.68701e-16	2.45239e-15
K08173: MFS transporter, MHS family, metabolite:H+ symporter	4.68701e-16	2.45239e-15
K12528: putative selenate reductase molybdopterin-binding subunit	4.68701e-16	2.45239e-15
K12137: hydrogenase-4 component B	4.68701e-16	2.45239e-15
K07751: PepB aminopeptidase	4.68701e-16	2.45239e-15
K01220: 6-phospho-beta-galactosidase	4.68701e-16	2.45239e-15
K03445: MFS transporter, DHA1 family, purine ribonucleoside efflux pump	4.68701e-16	2.45239e-15
K07122	4.68701e-16	2.45239e-15
K12206: intracellular multiplication protein IcmB	4.68701e-16	2.45239e-15
K14062	4.68701e-16	2.45239e-15
K00230: protoporphyrinogen oxidase	4.68701e-16	2.45239e-15
K10003: glutamate/aspartate transport system permease protein	4.68701e-16	2.45239e-15
K11178: xanthine dehydrogenase YagS FAD-binding subunit	4.68701e-16	2.45239e-15
K11746: glutathione-regulated potassium-efflux system ancillary protein KefF	4.68701e-16	2.45239e-15
K05982: deoxyribonuclease V	4.68701e-16	2.45239e-15
K07246: D-malate dehydrogenase (decarboxylating)	4.68701e-16	2.45239e-15
K02460: general secretion pathway protein K	4.68701e-16	2.45239e-15
K05710: ferredoxin subunit of phenylpropionate dioxygenase	4.68701e-16	2.45239e-15
K03930: putative tributyrin esterase	4.68701e-16	2.45239e-15
K02509: 2-oxo-hept-3-ene-1,7-dioate hydratase	4.68701e-16	2.45239e-15
K06073: vitamin B12 transport system permease protein	4.68701e-16	2.45239e-15
K02301: protoheme IX farnesyltransferase	4.68701e-16	2.45239e-15
K11534: DeoR family transcriptional regulator, deoxyribose operon repressor	4.68701e-16	2.45239e-15
K06163: PhnJ protein	4.68701e-16	2.45239e-15
K02062: thiamine transport system ATP-binding protein	4.68701e-16	2.45239e-15
K03633: chromosome partition protein MukF	4.68701e-16	2.45239e-15
K13069	4.68701e-16	2.45239e-15
K04031: ethanolamine utilization protein EutS	4.68701e-16	2.45239e-15
K09999: arginine transport system permease protein	4.68701e-16	2.45239e-15
K14054	4.68701e-16	2.45239e-15
K08986: putative membrane protein	4.68701e-16	2.45239e-15
K13498	4.68701e-16	2.45239e-15
K03567: glycine cleavage system transcriptional repressor	4.68701e-16	2.45239e-15
K02846: N-methyl-L-tryptophan oxidase	4.68701e-16	2.45239e-15
K03119: taurine dioxygenase	4.68701e-16	2.45239e-15
K10939: accessory colonization factor AcfD	4.68701e-16	2.45239e-15
K04086: ATP-dependent Clp protease ATP-binding subunit ClpL	4.68701e-16	2.45239e-15
K12262: cytochrome b561	4.68701e-16	2.45239e-15
K11892: type VI secretion system protein ImpK	4.68701e-16	2.45239e-15
K09794: hypothetical protein	4.68701e-16	2.45239e-15
K08296: phosphohistidine phosphatase	4.68701e-16	2.45239e-15
K02560: lipid A biosynthesis (KDO)2-(lauroyl)-lipid iva acyltransferase	4.68701e-16	2.45239e-15
K03081: 3-dehydro-L-gulonate-6-phosphate decarboxylase	4.68701e-16	2.45239e-15
K07675: two-component system, NarL family, sensor histidine kinase UhpB	4.68701e-16	2.45239e-15
K12974	4.68701e-16	2.45239e-15
K02081: DeoR family transcriptional regulator, aga operon transcriptional	4.68701e-16	2.45239e-15
K05803: lipoprotein NlpI	4.68701e-16	2.45239e-15
K03598: sigma-E factor negative regulatory protein RseB	4.68701e-16	2.45239e-15
K02204: homoserine kinase type II	4.68701e-16	2.45239e-15
K11735: GABA permease	4.68701e-16	2.45239e-15
K07153	4.68701e-16	2.45239e-15
K07290: hypothetical protein	4.68701e-16	2.45239e-15
K03693: penicillin-binding protein	4.68701e-16	2.45239e-15
K11941: glucans biosynthesis protein C	4.68701e-16	2.45239e-15
K07642: two-component system, OmpR family, sensor histidine kinase BaeS	4.68701e-16	2.45239e-15
K01969: 3-methylcrotonyl-CoA carboxylase beta subunit	4.68701e-16	2.45239e-15
K04023: ethanolamine transporter	4.68701e-16	2.45239e-15
K03668: heat shock protein HslJ	4.68701e-16	2.45239e-15
K07592: LysR family transcriptional regulator, tdc operon transcriptional	4.68701e-16	2.45239e-15
K12289: pilus assembly protein HofN	4.68701e-16	2.45239e-15
K00216: 2,3-dihydro-2,3-dihydroxybenzoate dehydrogenase	4.68701e-16	2.45239e-15
K12500: thioesterase III	4.68701e-16	2.45239e-15
K02167: TetR/AcrR family transcriptional regulator, transcriptional	4.68701e-16	2.45239e-15
K07470: DNA gyrase inhibitor	4.68701e-16	2.45239e-15
K03342	4.68701e-16	2.45239e-15
K03675: glutaredoxin 2	4.68701e-16	2.45239e-15
K13191	4.68701e-16	2.45239e-15
K13244	4.68701e-16	2.45239e-15
K06726: D-ribose pyranase	4.68701e-16	2.45239e-15
K07358: type 1 fimbriae regulatory protein FimE	4.68701e-16	2.45239e-15
K09857: hypothetical protein	4.68701e-16	2.45239e-15
K03840: flavodoxin II	4.68701e-16	2.45239e-15
K11074: putrescine transport system permease protein	4.68701e-16	2.45239e-15
K08312: ADP-ribose diphosphatase	4.68701e-16	2.45239e-15
K07673: two-component system, NarL family, nitrate/nitrite sensor histidine	4.68701e-16	2.45239e-15
K03838: threonine transporter	4.68701e-16	2.45239e-15
K08350: formate dehydrogenase-N, gamma subunit	4.68701e-16	2.45239e-15
K11935: biofilm PGA synthesis protein PgaA	4.68701e-16	2.45239e-15
K03607: ProP effector	4.68701e-16	2.45239e-15
K07773: two-component system, OmpR family, aerobic respiration control	4.68701e-16	2.45239e-15
K01631: 2-dehydro-3-deoxyphosphogalactonate aldolase	4.68701e-16	2.45239e-15
K09308: homeobox protein HoxB/C/D8	4.68701e-16	2.45239e-15
K03762: MFS transporter, MHS family, proline/betaine transporter	4.68701e-16	2.45239e-15
K04082: molecular chaperone HscB	4.68701e-16	2.45239e-15
K05713: 2,3-dihydroxyphenylpropionate 1,2-dioxygenase	4.68701e-16	2.45239e-15
K09927: hypothetical protein	4.68701e-16	2.45239e-15
K09823: Fur family transcriptional regulator, zinc uptake regulator	4.68701e-16	2.45239e-15
K04063: osmotically inducible protein OsmC	4.68701e-16	2.45239e-15
K03804: chromosome partition protein MukE	4.68701e-16	2.45239e-15
K06858: vitamin B12 transport system substrate-binding protein	4.68701e-16	2.45239e-15
K05712: 3-(3-hydroxy-phenyl)propionate hydroxylase	4.68701e-16	2.45239e-15
K00673: arginine N-succinyltransferase	4.68701e-16	2.45239e-15
K06159: putative ATP-binding cassette transporter	4.68701e-16	2.45239e-15
K01608: tartronate-semialdehyde synthase	4.68701e-16	2.45239e-15
K03554: recombination associated protein RdgC	4.68701e-16	2.45239e-15
K07279: hypothetical protein	4.68701e-16	2.45239e-15
K04018: formate-dependent nitrite reductase complex NrfG subunit	4.68701e-16	2.45239e-15
K09017: TetR/AcrR family transcriptional regulator	4.68701e-16	2.45239e-15
K11191: PTS system, N-acetylmuramic acid-specific IIB component	4.68701e-16	2.45239e-15
K01434: penicillin amidase	4.68701e-16	2.45239e-15
K09018: putative monooxygenase RutA	4.68701e-16	2.45239e-15
K02679: prepilin peptidase dependent protein A	4.68701e-16	2.45239e-15
K14392	4.68701e-16	2.45239e-15
K09973: hypothetical protein	4.68701e-16	2.45239e-15
K02507: protein transport protein HofQ	4.68701e-16	2.45239e-15
K07233: copper resistance protein B	4.68701e-16	2.45239e-15
K07019	4.68701e-16	2.45239e-15
K10545: D-xylose transport system ATP-binding protein	4.68701e-16	2.45239e-15
K12368: dipeptide transport system substrate-binding protein	4.68701e-16	2.45239e-15
K07093	4.68701e-16	2.45239e-15
K06175: tRNA pseudouridine synthase C	4.68701e-16	2.45239e-15
K02371: enoyl-[acyl carrier protein] reductase II	4.68701e-16	2.45239e-15
K04771: serine protease Do	4.68701e-16	2.45239e-15
K08276: ecotin	4.68701e-16	2.45239e-15
K12582	4.68701e-16	2.45239e-15
K08322: starvation sensing protein RspB	4.68701e-16	2.45239e-15
K01087: trehalose-phosphatase	4.68701e-16	2.45239e-15
K07821: trimethylamine-N-oxide reductase (cytochrome c) 2, cytochrome c-type	4.68701e-16	2.45239e-15
K11891: type VI secretion system protein ImpL	4.68701e-16	2.45239e-15
K09996: arginine transport system substrate-binding protein	4.68701e-16	2.45239e-15
K05523: molecular chaperone HchA (Hsp31)	4.68701e-16	2.45239e-15
K05517: nucleoside-specific channel-forming protein	4.68701e-16	2.45239e-15
K13479	4.68701e-16	2.45239e-15
K07261: penicillin-insensitive murein endopeptidase	4.68701e-16	2.45239e-15
K02494: outer membrane lipoprotein LolB	4.68701e-16	2.45239e-15
K10556: AI-2 transport system permease protein	4.68701e-16	2.45239e-15
K01630: 2-dehydro-3-deoxyglucarate aldolase	4.68701e-16	2.45239e-15
K04017: formate-dependent nitrite reductase complex NrfF subunit	4.68701e-16	2.45239e-15
K07340: hypothetical protein	6.85933e-14	2.35564e-13
K03863: vanillate monooxygenase	6.85933e-14	2.35564e-13
K00885: N-acylmannosamine kinase	6.85933e-14	2.35564e-13
K05819: MFS transporter, AAHS family, 3-hydroxyphenylpropionic acid	6.85933e-14	2.35564e-13
K13574	6.85933e-14	2.35564e-13
K08326: aminopeptidase	6.85933e-14	2.35564e-13
K02554: 2-keto-4-pentenoate hydratase	6.85933e-14	2.35564e-13
K02682: prepilin peptidase dependent protein D	6.85933e-14	2.35564e-13
K11264: methylmalonyl-CoA decarboxylase	6.85933e-14	2.35564e-13
K04767: acetoin utilization protein AcuB	6.85933e-14	2.35564e-13
K13630	6.85933e-14	2.35564e-13
K10009: cystine transport system permease protein	6.85933e-14	2.35564e-13
K04338: curli production assembly/transport component CsgF	6.85933e-14	2.35564e-13
K10973: IclR family transcriptional regulator, negative regulator of	6.85933e-14	2.35564e-13
K05811: putative lipoprotein	6.85933e-14	2.35564e-13
K07314: serine/threonine protein phosphatase 2	6.85933e-14	2.35564e-13
K07688: two-component system, NarL family, response regulator, fimbrial Z	6.85933e-14	2.35564e-13
K07700: two-component system, CitB family, cit operon sensor histidine	6.85933e-14	2.35564e-13
K03755: AraC family transcriptional regulator, transcriptional activator of	6.85933e-14	2.35564e-13
K13483	6.85933e-14	2.35564e-13
K09994: PhnO protein	6.85933e-14	2.35564e-13
K03399: precorrin-6Y C5,15-methyltransferase	6.85933e-14	2.35564e-13
K04085: tRNA 2-thiouridine synthesizing protein A	6.85933e-14	2.35564e-13
K06166: PhnG protein	6.85933e-14	2.35564e-13
K06823: collagen, type XVIII, alpha	6.85933e-14	2.35564e-13
K08314: fructose-6-phosphate aldolase 2	6.85933e-14	2.35564e-13
K09118: hypothetical protein	6.85933e-14	2.35564e-13
K03208: colanic acid biosynthesis glycosyl transferase WcaI	6.85933e-14	2.35564e-13
K05921: 5-oxopent-3-ene-1,2,5-tricarboxylate decarboxylase /	6.85933e-14	2.35564e-13
K09998: arginine transport system permease protein	6.85933e-14	2.35564e-13
K13252	6.85933e-14	2.35564e-13
K02848: lipopolysaccharide core biosynthesis protein RFAP	6.85933e-14	2.35564e-13
K07702: two-component system, CitB family, response regulator CitB	6.85933e-14	2.35564e-13
K12062: conjugal transfer pilin signal peptidase TrbI	6.85933e-14	2.35564e-13
K09909: hypothetical protein	6.85933e-14	2.35564e-13
K11474: GntR family transcriptional regulator, glc operon transcriptional	6.85933e-14	2.35564e-13
K10857: exodeoxyribonuclease X	6.85933e-14	2.35564e-13
K13631	6.85933e-14	2.35564e-13
K00137: aminobutyraldehyde dehydrogenase	6.85933e-14	2.35564e-13
K09969: general L-amino acid transport system substrate-binding protein	6.85933e-14	2.35564e-13
K08172: MFS transporter, MHS family, shikimate and dehydroshikimate	6.85933e-14	2.35564e-13
K02511: MFS transporter, ACS family, 4-hydroxyphenylacetate permease	6.85933e-14	2.35564e-13
K11179: tRNA 2-thiouridine synthesizing protein E	6.85933e-14	2.35564e-13
K01974: RNA 3'-terminal phosphate cyclase	6.85933e-14	2.35564e-13
K02403: flagellar transcriptional activator FlhD	6.85933e-14	2.35564e-13
K02617: phenylacetic acid degradation protein	6.85933e-14	2.35564e-13
K03417: methylisocitrate lyase	6.85933e-14	2.35564e-13
K06165: PhnH protein	6.85933e-14	2.35564e-13
K12685: subtilase-type serine protease	6.85933e-14	2.35564e-13
K05887: quinate/shikimate dehydrogenase	6.85933e-14	2.35564e-13
K14057	6.85933e-14	2.35564e-13
K06946	6.85933e-14	2.35564e-13
K13918	6.85933e-14	2.35564e-13
K10804: acyl-CoA thioesterase I	6.85933e-14	2.35564e-13
K07772: two-component system, OmpR family, torCAD operon response regulator	6.85933e-14	2.35564e-13
K08368: MFS transporter, putative metabolite transport protein	6.85933e-14	2.35564e-13
K02193: heme exporter ATP-binding protein CcmA	6.85933e-14	2.35564e-13
K11250: leucine efflux protein	6.85933e-14	2.35564e-13
K07352: type 1 fimbrial protein	6.85933e-14	2.35564e-13
K09896: hypothetical protein	6.85933e-14	2.35564e-13
K11739: bacteriophage N4 adsorption protein A	6.85933e-14	2.35564e-13
K03752: molybdopterin-guanine dinucleotide biosynthesis protein A	6.85933e-14	2.35564e-13
K09906: hypothetical protein	6.85933e-14	2.35564e-13
K11922: GntR family transcriptional regulator, mannosyl-D-glycerate	6.85933e-14	2.35564e-13
K01560: 2-haloacid dehalogenase	6.85933e-14	2.35564e-13
K09908: hypothetical protein	6.85933e-14	2.35564e-13
K09806: hypothetical protein	6.85933e-14	2.35564e-13
K04775: protease YdgD	6.85933e-14	2.35564e-13
K02192: bacterioferritin-associated ferredoxin	6.85933e-14	2.35564e-13
K03836: low affinity tryptophan permease	6.85933e-14	2.35564e-13
K02436: DeoR family transcriptional regulator, galactitol utilization operon	6.85933e-14	2.35564e-13
K11736: proline-specific permease ProY	6.85933e-14	2.35564e-13
K09904: hypothetical protein	6.85933e-14	2.35564e-13
K06078: murein lipoprotein lipoprotein	6.85933e-14	2.35564e-13
K00094: galactitol-1-phosphate 5-dehydrogenase	6.85933e-14	2.35564e-13
K11084: 2-aminoethylphosphonate transport system ATP-binding protein	6.85933e-14	2.35564e-13
K09476: outer membrane pore protein F	6.85933e-14	2.35564e-13
K12507: acyl-CoA synthetase	6.85933e-14	2.35564e-13
K03227: type III secretion protein SctS	6.85933e-14	2.35564e-13
K07740: regulator of sigma D	6.85933e-14	2.35564e-13
K03477: DeoR family transcriptional regulator, ulaG and ulaABCDEF operon	6.85933e-14	2.35564e-13
K03807: AmpE protein	6.85933e-14	2.35564e-13
K13301	6.85933e-14	2.35564e-13
K05783: 1,6-dihydroxycyclohexa-2,4-diene-1-carboxylate dehydrogenase	6.85933e-14	2.35564e-13
K01797	6.85933e-14	2.35564e-13
K03603: GntR family transcriptional regulator, negative regulator for fad	6.85933e-14	2.35564e-13
K08297: crotonobetainyl-CoA dehydrogenase	6.85933e-14	2.35564e-13
K07235: tRNA 2-thiouridine synthesizing protein D	6.85933e-14	2.35564e-13
K10975: allantoin permease	6.85933e-14	2.35564e-13
K07786: MFS transporter, multidrug resistance protein Y	6.85933e-14	2.35564e-13
K02457: general secretion pathway protein H	6.85933e-14	2.35564e-13
K07687: two-component system, NarL family, captular synthesis response	6.85933e-14	2.35564e-13
K03890: ubiquinol-cytochrome c reductase iron-sulfur subunit	6.85933e-14	2.35564e-13
K08996: putative membrane protein	6.85933e-14	2.35564e-13
K02742: SprT protein	6.85933e-14	2.35564e-13
K02100: MFS transporter, SP family, arabinose:H+ symporter	6.85933e-14	2.35564e-13
K09898: hypothetical protein	6.85933e-14	2.35564e-13
K07471: hypothetical protein	6.85933e-14	2.35564e-13
K07353: fimbrial chaperone protein	6.85933e-14	2.35564e-13
K09791: hypothetical protein	6.85933e-14	2.35564e-13
K13053	6.85933e-14	2.35564e-13
K08997: hypothetical protein	6.85933e-14	2.35564e-13
K12145: hydrogenase-4 component J	6.85933e-14	2.35564e-13
K02598: nitrite transporter NirC	6.85933e-14	2.35564e-13
K03184: 2-octaprenyl-3-methyl-6-methoxy-1,4-benzoquinol hydroxylase	6.85933e-14	2.35564e-13
K12136: hydrogenase-4 component A	6.85933e-14	2.35564e-13
K10558: AI-2 transport system ATP-binding protein	6.85933e-14	2.35564e-13
K09933: hypothetical protein	6.85933e-14	2.35564e-13
K09801: hypothetical protein	6.85933e-14	2.35564e-13
K09889: hypothetical protein	6.85933e-14	2.35564e-13
K02079: N-acetylgalactosamine-6-phosphate deacetylase	6.85933e-14	2.35564e-13
K02430: DeoR family transcriptional regulator, L-fucose operon activator	6.85933e-14	2.35564e-13
K08161: MFS transporter, DHA1 family, multidrug resistance protein	6.85933e-14	2.35564e-13
K08992: putative membrane protein	6.85933e-14	2.35564e-13
K01208: cyclomaltodextrinase	6.85933e-14	2.35564e-13
K10027: phytoene dehydrogenase	6.85933e-14	2.35564e-13
K03817: ribosomal-protein-serine acetyltransferase	6.85933e-14	2.35564e-13
K12529: putative selenate reductase FAD-binding subunit	6.85933e-14	2.35564e-13
K12660: 2-dehydro-3-deoxy-L-rhamnonate aldolase	6.85933e-14	2.35564e-13
K06606: inosose isomerase	6.85933e-14	2.35564e-13
K13480	6.85933e-14	2.35564e-13
K03605: hydrogenase 1 maturation protease	6.85933e-14	2.35564e-13
K11107: ferredoxin	6.85933e-14	2.35564e-13
K07237: tRNA 2-thiouridine synthesizing protein B	6.85933e-14	2.35564e-13
K09771: hypothetical protein	6.85933e-14	2.35564e-13
K01699: diol dehydratase	6.85933e-14	2.35564e-13
K01554	6.85933e-14	2.35564e-13
K07703: two-component system, CitB family, response regulator DcuR	6.85933e-14	2.35564e-13
K01641: hydroxymethylglutaryl-CoA synthase	6.85933e-14	2.35564e-13
K10538: L-arabinose transport system permease protein	6.85933e-14	2.35564e-13
K11933: NADH oxidoreductase Hcr	6.85933e-14	2.35564e-13
K01239: purine nucleosidase	6.85933e-14	2.35564e-13
K01466: allantoinase	6.85933e-14	2.35564e-13
K11743: spermidine export protein MdtJ	6.85933e-14	2.35564e-13
K12063: conjugal transfer ATP-binding protein TraC	6.85933e-14	2.35564e-13
K10716: voltage-gated potassium channel	6.85933e-14	2.35564e-13
K08277: transcriptional activator CaiF	6.85933e-14	2.35564e-13
K12149: DNA-damage-inducible protein I	6.85933e-14	2.35564e-13
K07724: Ner family transcriptional regulator	6.85933e-14	2.35564e-13
K08279: carnitine operon protein CaiE	6.85933e-14	2.35564e-13
K01120: 3',5'-cyclic-nucleotide phosphodiesterase	6.85933e-14	2.35564e-13
K10037: glutamine transport system permease protein	6.85933e-14	2.35564e-13
K14591	6.85933e-14	2.35564e-13
K09914: putative lipoprotein	6.85933e-14	2.35564e-13
K12963	6.85933e-14	2.35564e-13
K06039: uncharacterized protein involved in oxidation of intracellular	6.85933e-14	2.35564e-13
K04032: ethanolamine utilization cobalamin adenosyltransferase	6.85933e-14	2.35564e-13
K07640: two-component system, OmpR family, sensor histidine kinase CpxA	6.85933e-14	2.35564e-13
K01096: phosphatidylglycerophosphatase B	6.85933e-14	2.35564e-13
K06006: periplasmic protein CpxP	6.85933e-14	2.35564e-13
K12962	6.85933e-14	2.35564e-13
K09799: hypothetical protein	6.85933e-14	2.35564e-13
K07490: ferrous iron transport protein C	6.85933e-14	2.35564e-13
K07686: two-component system, NarL family, uhpT operon response regulator	6.85933e-14	2.35564e-13
K00413: ubiquinol-cytochrome c reductase cytochrome c1 subunit	6.85933e-14	2.35564e-13
K02173: hypothetical protein	6.85933e-14	2.35564e-13
K08485: phosphocarrier protein NPr	6.85933e-14	2.35564e-13
K06906	6.85933e-14	2.35564e-13
K01031: 3-oxoadipate CoA-transferase, alpha subunit	6.85933e-14	2.35564e-13
K01671	6.85933e-14	2.35564e-13
K01725: cyanate lyase	6.85933e-14	2.35564e-13
K03329: hypothetical protein	6.85933e-14	2.35564e-13
K05708: large terminal subunit of phenylpropionate dioxygenase	6.85933e-14	2.35564e-13
K03674: glutaredoxin 1	6.85933e-14	2.35564e-13
K03476: L-ascorbate 6-phosphate lactonase	6.85933e-14	2.35564e-13
K02506: leader peptidase HopD	6.85933e-14	2.35564e-13
K03204: type IV secretion system protein VirB9	6.85933e-14	2.35564e-13
K11742: spermidine export protein MdtI	6.85933e-14	2.35564e-13
K05711: 2,3-dihydroxy-2,3-dihydrophenylpropionate dehydrogenase	6.85933e-14	2.35564e-13
K03225: type III secretion protein SctQ	6.85933e-14	2.35564e-13
K12060: conjugal transfer pilus assembly protein TraU	6.85933e-14	2.35564e-13
K02423: flagellar protein FliT	6.85933e-14	2.35564e-13
K00368: nitrite reductase (NO-forming)	6.85933e-14	2.35564e-13
K14588	6.85933e-14	2.35564e-13
K07251: thiamine kinase	6.85933e-14	2.35564e-13
K02847: O-antigen ligase	6.85933e-14	2.35564e-13
K03304: tellurite resistance/dicarboxylate transporter, TDT family	6.85933e-14	2.35564e-13
K12151: multiple stress resistance protein BhsA	6.85933e-14	2.35564e-13
K02972: small subunit ribosomal protein S22	6.85933e-14	2.35564e-13
K02570: periplasmic nitrate reductase NapD	6.85933e-14	2.35564e-13
K01002: phosphoglycerol transferase	6.85933e-14	2.35564e-13
K04013: formate-dependent nitrite reductase, penta-haeme cytochrome c	6.85933e-14	2.35564e-13
K11740: bacteriophage N4 adsorption protein B	6.85933e-14	2.35564e-13
K04016: formate-dependent nitrite reductase, possible assembly protein	6.85933e-14	2.35564e-13
K03181: chorismate--pyruvate lyase	6.85933e-14	2.35564e-13
K06156: Gnt-I system low-affinity gluconate transporter	6.85933e-14	2.35564e-13
K11139: hemolysin E	6.85933e-14	2.35564e-13
K07289: AsmA protein	6.85933e-14	2.35564e-13
K10537: L-arabinose transport system substrate-binding protein	6.85933e-14	2.35564e-13
K09319: homeobox protein engrailed	6.85933e-14	2.35564e-13
K07690: two-component system, NarL family, response regulator EvgA	6.85933e-14	2.35564e-13
K07797: multidrug resistance protein K	6.85933e-14	2.35564e-13
K09023: protein RutD	6.85933e-14	2.35564e-13
K09907: hypothetical protein	6.85933e-14	2.35564e-13
K10231: kojibiose phosphorylase	6.85933e-14	2.35564e-13
K03623: ribonuclease inhibitor	6.85933e-14	2.35564e-13
K01577: oxalyl-CoA decarboxylase	6.85933e-14	2.35564e-13
K07283: putative salt-induced outer membrane protein	6.85933e-14	2.35564e-13
K10985: PTS system, galactosamine-specific IIC component	6.85933e-14	2.35564e-13
K12142: hydrogenase-4 component G	6.85933e-14	2.35564e-13
K08990: putative membrane protein	6.85933e-14	2.35564e-13
K08993: putative membrane protein	6.85933e-14	2.35564e-13
K02299: cytochrome o ubiquinol oxidase subunit III	6.85933e-14	2.35564e-13
K07038	6.85933e-14	2.35564e-13
K04062: osmotically inducible lipoprotein OsmB	6.85933e-14	2.35564e-13
K03931: putative isomerase [CAZy:GH63]	6.85933e-14	2.35564e-13
K09921: hypothetical protein	6.85933e-14	2.35564e-13
K03459: formate transporter	6.85933e-14	2.35564e-13
K04081: molecular chaperone IbpB	6.85933e-14	2.35564e-13
K05568: multicomponent Na+:H+ antiporter subunit D	6.85933e-14	2.35564e-13
K02850: lipopolysaccharide core biosynthesis protein RFAY	6.85933e-14	2.35564e-13
K09470: gamma-glutamylputrescine synthase	6.85933e-14	2.35564e-13
K14059	6.85933e-14	2.35564e-13
K09913: hypothetical protein	6.85933e-14	2.35564e-13
K02196: cytochrome c-type biogenesis protein CcmD	6.85933e-14	2.35564e-13
K03764: transcriptional repressor of met regulon (beta-ribbon, MetJ family)	6.85933e-14	2.35564e-13
K06917: tRNA 2-selenouridine synthase	6.85933e-14	2.35564e-13
K07803: zinc resistance-associated protein	6.85933e-14	2.35564e-13
K03597: sigma-E factor negative regulatory protein RseA	6.85933e-14	2.35564e-13
K06079: copper homeostasis protein (lipoprotein)	6.85933e-14	2.35564e-13
K12144: hydrogenase-4 component I	6.85933e-14	2.35564e-13
K04337: curli production assembly/transport component CsgE	6.85933e-14	2.35564e-13
K06905	6.85933e-14	2.35564e-13
K12150: HIT-like protein HinT	6.85933e-14	2.35564e-13
K04067: primosomal replication protein N"	6.85933e-14	2.35564e-13
K03485: LacI family transcriptional regulator, trehalose operon repressor	6.85933e-14	2.35564e-13
K03414: chemotaxis protein CheZ	6.85933e-14	2.35564e-13
K09786: hypothetical protein	6.85933e-14	2.35564e-13
K01426: amidase	6.85933e-14	2.35564e-13
K07701: two-component system, CitB family, sensor histidine kinase DcuS	6.85933e-14	2.35564e-13
K03435: LacI family transcriptional regulator, fructose operon	6.85933e-14	2.35564e-13
K10539: L-arabinose transport system ATP-binding protein	6.85933e-14	2.35564e-13
K04073: acetaldehyde dehydrogenase	6.85933e-14	2.35564e-13
K02562: mannitol operon repressor	6.85933e-14	2.35564e-13
K13890	6.85933e-14	2.35564e-13
K02681: prepilin peptidase dependent protein C	6.85933e-14	2.35564e-13
K04750: PhnB protein	6.85933e-14	2.35564e-13
K11911: type VI secretion system protein VasL	6.85933e-14	2.35564e-13
K07354: outer membrane usher protein	6.85933e-14	2.35564e-13
K12143: hydrogenase-4 component H	6.85933e-14	2.35564e-13
K06884	6.85933e-14	2.35564e-13
K02425: FliZ protein	6.85933e-14	2.35564e-13
K03229: type III secretion protein SctU	6.85933e-14	2.35564e-13
K08318: putative dehydrogenase	6.85933e-14	2.35564e-13
K05809: ribosome-associated inhibitor A	6.85933e-14	2.35564e-13
K10986: PTS system, galactosamine-specific IID component	6.85933e-14	2.35564e-13
K00406: cb-type cytochrome c oxidase subunit III	6.85933e-14	2.35564e-13
K02609: phenylacetic acid degradation protein	6.85933e-14	2.35564e-13
K12265: nitric oxide reductase FlRd-NAD(+) reductase	6.85933e-14	2.35564e-13
K12943	6.85933e-14	2.35564e-13
K04064: osmotically inducible lipoprotein OsmE	6.85933e-14	2.35564e-13
K11258: acetolactate synthase II small subunit	6.85933e-14	2.35564e-13
K02393: flagellar L-ring protein precursor FlgH	6.85933e-14	2.35564e-13
K00675: N-hydroxyarylamine O-acetyltransferase	6.85933e-14	2.35564e-13
K03516: flagellar protein FlhE	6.85933e-14	2.35564e-13
K09020: putative isochorismatase family protein RutB	6.85933e-14	2.35564e-13
K01826: 5-carboxymethyl-2-hydroxymuconate isomerase	6.85933e-14	2.35564e-13
K10562: rhamnose transport system ATP-binding protein	6.85933e-14	2.35564e-13
K07286: uncharacterized lipoprotein	6.85933e-14	2.35564e-13
K03643: LPS-assembly lipoprotein	6.85933e-14	2.35564e-13
K05818: IclR family transcriptional regulator, mhp operon transcriptional	6.85933e-14	2.35564e-13
K13620	6.85933e-14	2.35564e-13
K03619: hydrogenase-1 operon protein HyaE	6.85933e-14	2.35564e-13
K07177: PDZ domain-containing protein	6.85933e-14	2.35564e-13
K03346: replication initiation and membrane attachment protein	6.85933e-14	2.35564e-13
K08361: nitrate reductase 2, delta subunit	6.85933e-14	2.35564e-13
K02344: DNA polymerase III subunit psi	6.85933e-14	2.35564e-13
K00884: N-acetylglucosamine kinase	6.85933e-14	2.35564e-13
K05526: succinylglutamate desuccinylase	6.85933e-14	2.35564e-13
K02363: enterobactin 2,3-dihydroxybenzoate-AMP ligase /	6.85933e-14	2.35564e-13
K07336: PKHD-type hydroxylase	6.85933e-14	2.35564e-13
K01076	6.85933e-14	2.35564e-13
K03645: negative modulator of initiation of replication	6.85933e-14	2.35564e-13
K06938	6.85933e-14	2.35564e-13
K02553: regulator of ribonuclease activity A	6.85933e-14	2.35564e-13
K04030: ethanolamine utilization protein EutQ	6.85933e-14	2.35564e-13
K09892: hypothetical protein	6.85933e-14	2.35564e-13
K08476: two-component system, NtrC family, phosphoglycerate transport system	6.85933e-14	2.35564e-13
K05590: ATP-dependent RNA helicase SrmB	6.85933e-14	2.35564e-13
K13629	6.85933e-14	2.35564e-13
K11939: inner membrane transporter RhtA	6.85933e-14	2.35564e-13
K06074: vitamin B12 transport system ATP-binding protein	6.85933e-14	2.35564e-13
K07026: mannosyl-3-phosphoglycerate phosphatase	6.85933e-14	2.35564e-13
K11920: AraC family transcriptional regulator	6.85933e-14	2.35564e-13
K06214: curli production assembly/transport component CsgG	6.85933e-14	2.35564e-13
K04334: major curlin subunit	6.85933e-14	2.35564e-13
K09897: hypothetical protein	6.85933e-14	2.35564e-13
K03971: phage shock protein D	6.85933e-14	2.35564e-13
K02612: phenylacetic acid degradation protein	6.85933e-14	2.35564e-13
K06075: MarR family transcriptional regulator, transcriptional regulator for	6.85933e-14	2.35564e-13
K01101: 4-nitrophenyl phosphatase	6.85933e-14	2.35564e-13
K12661: L-rhamnonate dehydratase	6.85933e-14	2.35564e-13
K07351: fimbrial protein	6.85933e-14	2.35564e-13
K06144: universal stress protein B	6.85933e-14	2.35564e-13
K06140: regulator of nucleoside diphosphate kinase	6.85933e-14	2.35564e-13
K12944	6.85933e-14	2.35564e-13
K10016: histidine transport system permease protein	6.85933e-14	2.35564e-13
K09911: hypothetical protein	6.85933e-14	2.35564e-13
K03805: thiol:disulfide interchange protein DsbG	6.85933e-14	2.35564e-13
K08317: putative oxidoreductase	6.85933e-14	2.35564e-13
K01545: K+-transporting ATPase ATPase F chain	6.85933e-14	2.35564e-13
K00247: fumarate reductase subunit D	6.85933e-14	2.35564e-13
K02611: phenylacetic acid degradation protein	6.85933e-14	2.35564e-13
K12056: conjugal transfer mating pair stabilization protein TraG	6.85933e-14	2.35564e-13
K12511: tight adherence protein C	6.85933e-14	2.35564e-13
K06222: 2,5-diketo-D-gluconate reductase B	6.85933e-14	2.35564e-13
K06957	6.85933e-14	2.35564e-13
K07070	6.85933e-14	2.35564e-13
K12961	6.85933e-14	2.35564e-13
K02686: primosomal replication protein N	6.85933e-14	2.35564e-13
K02391: flagellar basal-body rod protein FlgF	6.85933e-14	2.35564e-13
K09916: hypothetical protein	6.85933e-14	2.35564e-13
K09978: hypothetical protein	6.85933e-14	2.35564e-13
K02380: FdhE protein	6.85933e-14	2.35564e-13
K02615: acetyl-CoA acetyltransferase	6.85933e-14	2.35564e-13
K13243	6.85933e-14	2.35564e-13
K07337: hypothetical protein	6.85933e-14	2.35564e-13
K07782: LuxR family transcriptional regulator	6.85933e-14	2.35564e-13
K02817: PTS system, trehalose-specific IIA component	6.85933e-14	2.35564e-13
K03618: hydrogenase-1 operon protein HyaF	6.85933e-14	2.35564e-13
K05875: methyl-accepting chemotaxis protein II, aspartate sensor receptor	6.85933e-14	2.35564e-13
K01341: kexin	6.85933e-14	2.35564e-13
K05781: putative phosphonate transport system ATP-binding protein	6.85933e-14	2.35564e-13
K11923: MerR family transcriptional regulator, copper efflux regulator	6.85933e-14	2.35564e-13
K02458: general secretion pathway protein I	6.85933e-14	2.35564e-13
K03926: periplasmic divalent cation tolerance protein	6.85933e-14	2.35564e-13
K01026: propionate CoA-transferase	6.85933e-14	2.35564e-13
K12112: evolved beta-galactosidase subunit beta	6.85933e-14	2.35564e-13
K07811: trimethylamine-N-oxide reductase (cytochrome c) 1	6.85933e-14	2.35564e-13
K04028: ethanolamine utilization protein EutN	6.85933e-14	2.35564e-13
K06968	6.85933e-14	2.35564e-13
K03112: DamX protein	6.85933e-14	2.35564e-13
K02191: precorrin-8W decarboxylase	6.85933e-14	2.35564e-13
K03810: virulence factor	6.85933e-14	2.35564e-13
K05817: LysR family transcriptional regulator, hca operon transcriptional	6.85933e-14	2.35564e-13
K12138: hydrogenase-4 component C	6.85933e-14	2.35564e-13
K06954	6.85933e-14	2.35564e-13
K07034	6.85933e-14	2.35564e-13
K07232: cation transport protein ChaC	6.85933e-14	2.35564e-13
K09937: hypothetical protein	6.85933e-14	2.35564e-13
K00769: xanthine phosphoribosyltransferase	6.85933e-14	2.35564e-13
K09970: general L-amino acid transport system permease protein	6.85933e-14	2.35564e-13
K13735	6.85933e-14	2.35564e-13
K05796: electron transport protein HydN	6.85933e-14	2.35564e-13
K03226: type III secretion protein SctR	6.85933e-14	2.35564e-13
K03425: sec-independent protein translocase protein TatE	6.85933e-14	2.35564e-13
K03275: UDP-glucose:(glucosyl)LPS alpha-1,3-glucosyltransferase	6.85933e-14	2.35564e-13
K03532: trimethylamine-N-oxide reductase (cytochrome c) 1, cytochrome c-type	6.85933e-14	2.35564e-13
K09915: hypothetical protein	6.85933e-14	2.35564e-13
K06892	6.85933e-14	2.35564e-13
K00523: CDP-4-dehydro-6-deoxyglucose reductase	6.85933e-14	2.35564e-13
K07356: fimbrial protein	6.85933e-14	2.35564e-13
K10972: LysR family transcriptional regulator, transcriptional activator of	6.85933e-14	2.35564e-13
K06191: glutaredoxin-like protein NrdH	6.85933e-14	2.35564e-13
K09475: outer membrane pore protein C	6.85933e-14	2.35564e-13
K08162: MFS transporter, DHA1 family, multidrug resistance protein	6.85933e-14	2.35564e-13
K02666: type IV pilus assembly protein PilQ	6.85933e-14	2.35564e-13
K05836: GntR family transcriptional regulator, histidine utilization	6.85933e-14	2.35564e-13
K02255: ferritin-like protein 2	6.85933e-14	2.35564e-13
K12147: acidic protein MsyB	6.85933e-14	2.35564e-13
K00355: NAD(P)H dehydrogenase (quinone)	6.85933e-14	2.35564e-13
K10011: UDP-GlcUA decarboxylase/UDP-L-Ara4N formyltransferase	6.85933e-14	2.35564e-13
K03638: molybdenum cofactor biosynthesis protein B	6.85933e-14	2.35564e-13
K07689: two-component system, NarL family, invasion response regulator UvrY	6.85933e-14	2.35564e-13
K05501: TetR/AcrR family transcriptional regulator	6.85933e-14	2.35564e-13
K02616: phenylacetic acid degradation operon negative regulatory protein	6.85933e-14	2.35564e-13
K10015: histidine transport system permease protein	6.85933e-14	2.35564e-13
K04025: ethanolamine utilization protein EutK	6.85933e-14	2.35564e-13
K11926: sigma factor-binding protein Crl	6.85933e-14	2.35564e-13
K02452: general secretion pathway protein C	6.85933e-14	2.35564e-13
K03636: molybdenum cofactor biosynthesis protein D	6.85933e-14	2.35564e-13
K11734: aromatic amino acid transport protein AroP	6.85933e-14	2.35564e-13
K02565: N-acetylglucosamine repressor	6.85933e-14	2.35564e-13
K07401: selenoprotein W-related protein	6.85933e-14	2.35564e-13
K04026: ethanolamine utilization protein EutL	6.85933e-14	2.35564e-13
K14415	6.85933e-14	2.35564e-13
K08308: membrane-bound lytic murein transglycosylase E	6.85933e-14	2.35564e-13
K02345: DNA polymerase III subunit theta	6.85933e-14	2.35564e-13
K13930	6.85933e-14	2.35564e-13
K02613: phenylacetic acid degradation NADH oxidoreductase	6.85933e-14	2.35564e-13
K02300: cytochrome o ubiquinol oxidase operon protein cyoD	6.85933e-14	2.35564e-13
K03153: glycine oxidase	6.85933e-14	2.35564e-13
K10014: histidine transport system substrate-binding protein	6.85933e-14	2.35564e-13
K02688: transcriptional regulator, propionate catabolism operon regulatory	6.85933e-14	2.35564e-13
K03222: type III secretion protein SctJ	6.85933e-14	2.35564e-13
K11208: GST-like protein	6.85933e-14	2.35564e-13
K05709: small terminal subunit of phenylpropionate dioxygenase	6.85933e-14	2.35564e-13
K02083: allantoate deiminase	6.85933e-14	2.35564e-13
K07136	6.85933e-14	2.35564e-13
K12146: hydrogenase-4 transcriptional activator	6.85933e-14	2.35564e-13
K03812: ribosome modulation factor	6.85933e-14	2.35564e-13
K03533: TorA specific chaperone	6.85933e-14	2.35564e-13
K14065	6.85933e-14	2.35564e-13
K09917: hypothetical protein	6.85933e-14	2.35564e-13
K05952: hypothetical protein	6.85933e-14	2.35564e-13
K03586: cell division protein FtsL	6.85933e-14	2.35564e-13
K04020: ethanolamine utilization protein EutD	6.85933e-14	2.35564e-13
K03788: acid phosphatase (class B)	6.85933e-14	2.35564e-13
K12291: pilus assembly protein HofP	6.85933e-14	2.35564e-13
K07349: minor fimbrial subunit	6.85933e-14	2.35564e-13
K07348: minor fimbrial subunit	6.85933e-14	2.35564e-13
K02399: flagella synthesis protein FlgN	6.85933e-14	2.35564e-13
K01141: exodeoxyribonuclease I	6.85933e-14	2.35564e-13
K05790: lipopolysaccharide biosynthesis protein WzzE	6.85933e-14	2.35564e-13
K09997: arginine transport system substrate-binding protein	6.85933e-14	2.35564e-13
K06887	6.85933e-14	2.35564e-13
K07591: threonine dehydratase operon activator protein	6.85933e-14	2.35564e-13
K02550: glycolate permease	6.85933e-14	2.35564e-13
K13636	6.85933e-14	2.35564e-13
K09162: hypothetical protein	6.85933e-14	2.35564e-13
K07810: Cu(I)/Ag(I) efflux system periplasmic protein CusF	6.85933e-14	2.35564e-13
K01483: ureidoglycolate hydrolase	6.85933e-14	2.35564e-13
K05774: ribose 1,5-bisphosphokinase	6.85933e-14	2.35564e-13
K06877	6.85933e-14	2.35564e-13
K08154: MFS transporter, DHA1 family, 2-module integral membrane pump EmrD	6.85933e-14	2.35564e-13
K09899: hypothetical protein	6.85933e-14	2.35564e-13
K09252: feruloyl esterase	6.85933e-14	2.35564e-13
K07350: minor fimbrial subunit	6.85933e-14	2.35564e-13
K09473: gamma-glutamyl-gamma-aminobutyrate hydrolase	6.85933e-14	2.35564e-13
K13684	6.85933e-14	2.35564e-13
K06866: autonomous glycyl radical cofactor	6.85933e-14	2.35564e-13
K08347: nitrate reductase 2, gamma subunit	6.85933e-14	2.35564e-13
K05789: chain length determinant protein (polysaccharide antigen chain	6.85933e-14	2.35564e-13
K05527: BolA protein	6.85933e-14	2.35564e-13
K00841: aminotransferase	6.85933e-14	2.35564e-13
K14064	6.85933e-14	2.35564e-13
K04335: minor curlin subunit	6.85933e-14	2.35564e-13
K03095: SprT-like protein	6.85933e-14	2.35564e-13
K13938	6.85933e-14	2.35564e-13
K03221: type III secretion protein SctF	6.85933e-14	2.35564e-13
K10213: ribosylpyrimidine nucleosidase	6.85933e-14	2.35564e-13
K09021: UPF0076 protein RutC	6.85933e-14	2.35564e-13
K02379: FdhD protein	6.85933e-14	2.35564e-13
K08320: CTP pyrophosphohydrolase	6.85933e-14	2.35564e-13
K09926: hypothetical protein	6.85933e-14	2.35564e-13
K13654	6.85933e-14	2.35564e-13
K07184: SH3 domain protein	6.85933e-14	2.35564e-13
K12148: biofilm regulator BssS	6.85933e-14	2.35564e-13
K14188	6.85933e-14	2.35564e-13
K00138: lactaldehyde dehydrogenase	6.85933e-14	2.35564e-13
K07647: two-component system, OmpR family, sensor histidine kinase TorS	6.85933e-14	2.35564e-13
K11930: periplasmic protein TorT	6.85933e-14	2.35564e-13
K05362: UDP-N-acetylmuramoyl-L-alanyl-D-glutamate-L-lysine ligase	6.85933e-14	2.35564e-13
K05594: ElaB protein	6.85933e-14	2.35564e-13
K10551: D-allose transport system ATP-binding protein	9.53579e-12	2.90194e-11
K13940	9.53579e-12	2.90194e-11
K13925	9.53579e-12	2.90194e-11
K10984: PTS system, galactosamine-specific IIB component	9.53579e-12	2.90194e-11
K06044: (1->4)-alpha-D-glucan 1-alpha-D-glucosylmutase	9.53579e-12	2.90194e-11
K05363: serine/alanine adding enzyme	9.53579e-12	2.90194e-11
K09958: hypothetical protein	9.53579e-12	2.90194e-11
K02463: general secretion pathway protein N	9.53579e-12	2.90194e-11
K10107: capsular polysaccharide transport system permease protein	9.53579e-12	2.90194e-11
K11937: biofilm PGA synthesis protein PgaD	9.53579e-12	2.90194e-11
K09980: hypothetical protein	9.53579e-12	2.90194e-11
K09796: hypothetical protein	9.53579e-12	2.90194e-11
K06151: gluconate 2-dehydrogenase alpha chain	9.53579e-12	2.90194e-11
K13936	9.53579e-12	2.90194e-11
K03048: DNA-directed RNA polymerase subunit delta	9.53579e-12	2.90194e-11
K09378: AT-binding transcription factor 1	9.53579e-12	2.90194e-11
K10709: protein FrlC	9.53579e-12	2.90194e-11
K02106: short-chain fatty acids transporter	9.53579e-12	2.90194e-11
K12255: guanidinobutyrase	9.53579e-12	2.90194e-11
K03829: putative acetyltransferase	9.53579e-12	2.90194e-11
K01856: muconate cycloisomerase	9.53579e-12	2.90194e-11
K10550: D-allose transport system permease protein	9.53579e-12	2.90194e-11
K12064: conjugal transfer pilus assembly protein TraV	9.53579e-12	2.90194e-11
K07266: capsular polysaccharide export protein	9.53579e-12	2.90194e-11
K03933: chitin-binding protein	9.53579e-12	2.90194e-11
K12985	9.53579e-12	2.90194e-11
K01355: omptin	9.53579e-12	2.90194e-11
K02624: IclR family transcriptional regulator, pca regulon regulatory	9.53579e-12	2.90194e-11
K06120: glycerol dehydratase large subunit	9.53579e-12	2.90194e-11
K13935	9.53579e-12	2.90194e-11
K12068: conjugal transfer pilus assembly protein TraL	9.53579e-12	2.90194e-11
K03404: magnesium chelatase subunit ChlD	9.53579e-12	2.90194e-11
K06605: myo-inositol catabolism protein IolH	9.53579e-12	2.90194e-11
K09134: hypothetical protein	9.53579e-12	2.90194e-11
K01390: IgA-specific metalloendopeptidase	9.53579e-12	2.90194e-11
K12979	9.53579e-12	2.90194e-11
K03207: colanic acid biosynthesis protein WcaH	9.53579e-12	2.90194e-11
K14519	9.53579e-12	2.90194e-11
K10195: oligogalacturonide transport system ATP-binding protein	9.53579e-12	2.90194e-11
K01668: tyrosine phenol-lyase	9.53579e-12	2.90194e-11
K12072: conjugative transfer pilus assembly protein TraH	9.53579e-12	2.90194e-11
K10192: oligogalacturonide transport system substrate-binding protein	9.53579e-12	2.90194e-11
K07501: hypothetical protein	9.53579e-12	2.90194e-11
K02656: type IV pilus assembly protein PilF	9.53579e-12	2.90194e-11
K12890	9.53579e-12	2.90194e-11
K12217: intracellular multiplication protein IcmO	9.53579e-12	2.90194e-11
K03815: xanthosine phosphorylase	9.53579e-12	2.90194e-11
K03819: putative colanic acid biosynthesis acetyltransferase WcaB	9.53579e-12	2.90194e-11
K13934	9.53579e-12	2.90194e-11
K09968: hypothetical protein	9.53579e-12	2.90194e-11
K03279: UDP-glucose:(glucosyl/galactosyl)LPS alpha-1,2-glucosyltransferase	9.53579e-12	2.90194e-11
K07442: tRNA (adenine-N1-)-methyltransferase	9.53579e-12	2.90194e-11
K13650	9.53579e-12	2.90194e-11
K06971	9.53579e-12	2.90194e-11
K04336: curli production protein	9.53579e-12	2.90194e-11
K13920	9.53579e-12	2.90194e-11
K12067: conjugal transfer pilus assembly protein TraE	9.53579e-12	2.90194e-11
K00687: penicillin-binding protein 2B	9.53579e-12	2.90194e-11
K11198: PTS system, 2-O-A-mannosyl-D-glycerate-specific IIA component	9.53579e-12	2.90194e-11
K01922: phosphopantothenate-cysteine ligase	9.53579e-12	2.90194e-11
K07222: putative flavoprotein involved in K+ transport	9.53579e-12	2.90194e-11
K10549: D-allose transport system substrate-binding protein	9.53579e-12	2.90194e-11
K11909: type VI secretion system protein VasI	9.53579e-12	2.90194e-11
K02086: DNA replication protein	9.53579e-12	2.90194e-11
K00449: protocatechuate 3,4-dioxygenase, beta subunit	9.53579e-12	2.90194e-11
K07016	9.53579e-12	2.90194e-11
K07132	9.53579e-12	2.90194e-11
K12059: conjugal transfer pilus assembly protein TrbC	9.53579e-12	2.90194e-11
K10218: 4-hydroxy-4-methyl-2-oxoglutarate aldolase	9.53579e-12	2.90194e-11
K07172	9.53579e-12	2.90194e-11
K13727	9.53579e-12	2.90194e-11
K01055: 3-oxoadipate enol-lactonase	9.53579e-12	2.90194e-11
K10711: GntR family transcriptional regulator, frlABCD operon	9.53579e-12	2.90194e-11
K06139: pyrroloquinoline quinone biosynthesis protein E	9.53579e-12	2.90194e-11
K09701: hypothetical protein	9.53579e-12	2.90194e-11
K03727: ATP-dependent RNA helicase HelY	9.53579e-12	2.90194e-11
K00055: aryl-alcohol dehydrogenase	9.53579e-12	2.90194e-11
K14060	9.53579e-12	2.90194e-11
K09792: hypothetical protein	9.53579e-12	2.90194e-11
K10243: cellobiose transport system ATP-binding protein	9.53579e-12	2.90194e-11
K05311: central glycolytic genes regulator	9.53579e-12	2.90194e-11
K13921	9.53579e-12	2.90194e-11
K10124: carbohydrate-specific outer membrane porin	9.53579e-12	2.90194e-11
K13919	9.53579e-12	2.90194e-11
K03194: type IV secretion system protein VirB1	9.53579e-12	2.90194e-11
K12678: AIDA-I adhesin-like protein	9.53579e-12	2.90194e-11
K05358: quinate dehydrogenase (pyrroloquinoline-quinone)	9.53579e-12	2.90194e-11
K09362: homeo domain only family, other	9.53579e-12	2.90194e-11
K05364: peptidoglycan glycosyltransferase	9.53579e-12	2.90194e-11
K01074: palmitoyl-protein thioesterase	9.53579e-12	2.90194e-11
K03795: sirohydrochlorin cobaltochelatase	9.53579e-12	2.90194e-11
K07004	9.53579e-12	2.90194e-11
K00481: p-hydroxybenzoate 3-monooxygenase	9.53579e-12	2.90194e-11
K09934: hypothetical protein	9.53579e-12	2.90194e-11
K02451: general secretion pathway protein B	9.53579e-12	2.90194e-11
K13933	9.53579e-12	2.90194e-11
K11894: type VI secretion system protein ImpI	9.53579e-12	2.90194e-11
K02303: uroporphyrin-III C-methyltransferase	9.53579e-12	2.90194e-11
K09932: hypothetical protein	9.53579e-12	2.90194e-11
K07241: high-affinity nickel-transport protein	9.53579e-12	2.90194e-11
K10708: fructoselysine 6-phosphate deglycase	9.53579e-12	2.90194e-11
K03288: MFS transporter, MHS family, metabolite:H+ symporter, other	9.53579e-12	2.90194e-11
K11477: glc operon protein GlcG	9.53579e-12	2.90194e-11
K00004: (R,R)-butanediol dehydrogenase	9.53579e-12	2.90194e-11
K01160: crossover junction endodeoxyribonuclease RusA	9.53579e-12	2.90194e-11
K11200: PTS system, 2-O-A-mannosyl-D-glycerate-specific IIC component	9.53579e-12	2.90194e-11
K12203: defect in organelle trafficking protein DotB	9.53579e-12	2.90194e-11
K13923	9.53579e-12	2.90194e-11
K01457: allophanate hydrolase	9.53579e-12	2.90194e-11
K02610: phenylacetic acid degradation protein	9.53579e-12	2.90194e-11
K01959: pyruvate carboxylase subunit A	9.53579e-12	2.90194e-11
K08478: phosphoglycerate transport regulatory protein PgtC	9.53579e-12	2.90194e-11
K04103: indolepyruvate decarboxylase	9.53579e-12	2.90194e-11
K13932	9.53579e-12	2.90194e-11
K03486: GntR family transcriptional regulator, trehalose operon	9.53579e-12	2.90194e-11
K14063	9.53579e-12	2.90194e-11
K00517	9.53579e-12	2.90194e-11
K07225: putative hemin transport protein	9.53579e-12	2.90194e-11
K01071: oleoyl-[acyl-carrier-protein] hydrolase	9.53579e-12	2.90194e-11
K07218: nitrous oxidase accessory protein	9.53579e-12	2.90194e-11
K06015	9.53579e-12	2.90194e-11
K12950	9.53579e-12	2.90194e-11
K00881: allose kinase	9.53579e-12	2.90194e-11
K00366: ferredoxin-nitrite reductase	9.53579e-12	2.90194e-11
K04988: polycystin 1L2	9.53579e-12	2.90194e-11
K11199: PTS system, 2-O-A-mannosyl-D-glycerate-specific IIB component	9.53579e-12	2.90194e-11
K13931	9.53579e-12	2.90194e-11
K05806: leu operon leader peptide	9.53579e-12	2.90194e-11
K07654: two-component system, OmpR family, sensor histidine kinase MtrB	9.53579e-12	2.90194e-11
K13527	9.53579e-12	2.90194e-11
K13950	9.53579e-12	2.90194e-11
K07006	9.53579e-12	2.90194e-11
K03862: vanillate monooxygenase	9.53579e-12	2.90194e-11
K12228: TrbB protein	9.53579e-12	2.90194e-11
K02464: general secretion pathway protein O	9.53579e-12	2.90194e-11
K12218: intracellular multiplication protein IcmP	9.53579e-12	2.90194e-11
K12294: two-component system, AgrA family, sensor histidine kinase ComD	9.53579e-12	2.90194e-11
K08364: periplasmic mercuric ion binding protein	9.53579e-12	2.90194e-11
K07221: outer membrane porin	9.53579e-12	2.90194e-11
K09009: hypothetical protein	9.53579e-12	2.90194e-11
K08475: two-component system, NtrC family, phosphoglycerate transport system	9.53579e-12	2.90194e-11
K03228: type III secretion protein SctT	9.53579e-12	2.90194e-11
K10710: fructoselysine 6-kinase	9.53579e-12	2.90194e-11
K03928: carboxylesterase	9.53579e-12	2.90194e-11
K05784: benzoate 1,2-dioxygenase electron transfer component	9.53579e-12	2.90194e-11
K04844: hypothetical glycosyl hydrolase	9.53579e-12	2.90194e-11
K07104	9.53579e-12	2.90194e-11
K10560: rhamnose transport system permease protein	9.53579e-12	2.90194e-11
K03196: type IV secretion system protein VirB11	9.53579e-12	2.90194e-11
K12066: conjugal transfer pilus assembly protein TraK	9.53579e-12	2.90194e-11
K08319: putative dehydrogenase	9.53579e-12	2.90194e-11
K00470	9.53579e-12	2.90194e-11
K06860	9.53579e-12	2.90194e-11
K08344: suppressor for copper-sensitivity B	9.53579e-12	2.90194e-11
K01968: 3-methylcrotonyl-CoA carboxylase alpha subunit	9.53579e-12	2.90194e-11
K03366: acetoin dehydrogenase	9.53579e-12	2.90194e-11
K08299: carnitinyl-CoA dehydratase	9.53579e-12	2.90194e-11
K11704: iron/zinc/copper transport system substrate-binding protein	9.53579e-12	2.90194e-11
K14053	9.53579e-12	2.90194e-11
K03285: general bacterial porin, GBP family	9.53579e-12	2.90194e-11
K10559: rhamnose transport system substrate-binding protein	9.53579e-12	2.90194e-11
K00007: D-arabinitol 4-dehydrogenase	9.53579e-12	2.90194e-11
K05886: serine 3-dehydrogenase	9.53579e-12	2.90194e-11
K12057: conjugal transfer pilus assembly protein TraF	9.53579e-12	2.90194e-11
K10117: multiple sugar transport system substrate-binding protein	9.53579e-12	2.90194e-11
K02009: cobalt transport protein	9.53579e-12	2.90194e-11
K13002	2.21975e-10	5.50532e-10
K06298: germination protein M	2.21975e-10	5.50532e-10
K01841: phosphoenolpyruvate phosphomutase	2.21975e-10	5.50532e-10
K06978	2.21975e-10	5.50532e-10
K02234: cobalamin biosynthesis protein CobW	2.21975e-10	5.50532e-10
K13017	2.21975e-10	5.50532e-10
K09128: hypothetical protein	2.21975e-10	5.50532e-10
K07705: two-component system, LytT family, response regulator LytT	2.21975e-10	5.50532e-10
K06374: spore maturation protein B	2.21975e-10	5.50532e-10
K13013	2.21975e-10	5.50532e-10
K08073: polynucleotide 5'-hydroxyl-kinase	2.21975e-10	5.50532e-10
K07138	2.21975e-10	5.50532e-10
K06436: spore coat assemly protein	2.21975e-10	5.50532e-10
K02658: twitching motility two-component system response regulator PilH	2.21975e-10	5.50532e-10
K01201: glucosylceramidase	2.21975e-10	5.50532e-10
K00645:	2.21975e-10	5.50532e-10
K09459: phosphonopyruvate decarboxylase	2.21975e-10	5.50532e-10
K14048	2.21975e-10	5.50532e-10
K03388: heterodisulfide reductase subunit A	2.21975e-10	5.50532e-10
K05939: acyl-	2.21975e-10	5.50532e-10
K11312: cupin 2 domain-containing protein	2.21975e-10	5.50532e-10
K00824: D-alanine transaminase	2.21975e-10	5.50532e-10
K01134: arylsulfatase A	2.21975e-10	5.50532e-10
K06378: stage II sporulation protein AA (anti-sigma F factor antagonist)	2.21975e-10	5.50532e-10
K13043	2.21975e-10	5.50532e-10
K01567	2.21975e-10	5.50532e-10
K00191: CO-methylating acetyl-CoA synthase	2.21975e-10	5.50532e-10
K06393: stage III sporulation protein AD	2.21975e-10	5.50532e-10
K01678: fumarate hydratase subunit beta	2.21975e-10	5.50532e-10
K13590	2.21975e-10	5.50532e-10
K00208: enoyl-	2.21975e-10	5.50532e-10
K06390: stage III sporulation protein AA	2.21975e-10	5.50532e-10
K01133: choline-sulfatase	2.21975e-10	5.50532e-10
K12452: CDP-6-deoxy-D-xylo-4-hexulose-3-dehydrase	2.21975e-10	5.50532e-10
K00683: glutaminyl-peptide cyclotransferase	2.21975e-10	5.50532e-10
K06421: small acid-soluble spore protein D (minor alpha/beta-type SASP)	2.21975e-10	5.50532e-10
K03931: putative isomerase	2.21975e-10	5.50532e-10
K10190: lactose/L-arabinose transport system permease protein	2.21975e-10	5.50532e-10
K08717: urea transporter	2.21975e-10	5.50532e-10
K11128: H/ACA ribonucleoprotein complex subunit 1	2.21975e-10	5.50532e-10
K00170: pyruvate ferredoxin oxidoreductase, beta subunit	2.21975e-10	5.50532e-10
K07716: two-component system, PleD family, sensor histidine kinase PleC	2.21975e-10	5.50532e-10
K13016	2.21975e-10	5.50532e-10
K08384: stage V sporulation protein D (sporulation-specific	2.21975e-10	5.50532e-10
K01449: N-acetylmuramoyl-L-alanine amidase	2.21975e-10	5.50532e-10
K09055: CCAAT/enhancer binding protein (C/EBP), alpha	2.21975e-10	5.50532e-10
K02536: UDP-3-O-	2.21975e-10	5.50532e-10
K00729: dolichyl-phosphate beta-glucosyltransferase	2.21975e-10	5.50532e-10
K06334: spore coat protein JC	2.21975e-10	5.50532e-10
K02404: flagellar biosynthesis protein FlhF	2.21975e-10	5.50532e-10
K01213: galacturan 1,4-alpha-galacturonidase	2.21975e-10	5.50532e-10
K12619: 5'-3' exoribonuclease 2	2.21975e-10	5.50532e-10
K06295: spore germination protein KA	2.21975e-10	5.50532e-10
K06714: arginine utilization regulatory protein	2.21975e-10	5.50532e-10
K10941: sigma-54 specific transcriptional regulator, flagellar regulatory	2.21975e-10	5.50532e-10
K11004: ATP-binding cassette, subfamily B, bacterial HlyB/CyaB	2.21975e-10	5.50532e-10
K02121: V-type H+-transporting ATPase subunit E	2.21975e-10	5.50532e-10
K09779: hypothetical protein	2.21975e-10	5.50532e-10
K00394: adenylylsulfate reductase, subunit A	2.21975e-10	5.50532e-10
K00974: tRNA nucleotidyltransferase (CCA-adding enzyme)	2.21975e-10	5.50532e-10
K00096: glycerol-1-phosphate dehydrogenase	2.21975e-10	5.50532e-10
K07699: two-component system, sporulation family, response regulator, stage	2.21975e-10	5.50532e-10
K11690: C4-dicarboxylate transporter, DctM subunit	2.21975e-10	5.50532e-10
K07814: putative two-component system response regulator	2.21975e-10	5.50532e-10
K00647: 3-oxoacyl-	2.21975e-10	5.50532e-10
K07571: S1 RNA binding domain protein	2.21975e-10	5.50532e-10
K00172: pyruvate ferredoxin oxidoreductase, gamma subunit	2.21975e-10	5.50532e-10
K00066: GDP-mannose 6-dehydrogenase	2.21975e-10	5.50532e-10
K07736: CarD family transcriptional regulator	2.21975e-10	5.50532e-10
K08259: lysostaphin	2.21975e-10	5.50532e-10
K04566: lysyl-tRNA synthetase, class I	2.21975e-10	5.50532e-10
K07321: CO dehydrogenase maturation factor	2.21975e-10	5.50532e-10
K09384: hypothetical protein	2.21975e-10	5.50532e-10
K01205: alpha-N-acetylglucosaminidase	2.21975e-10	5.50532e-10
K04800: replication factor C large subunit	2.21975e-10	5.50532e-10
K11294: nucleolin	2.21975e-10	5.50532e-10
K05945	2.21975e-10	5.50532e-10
K07403: membrane-bound serine protease (ClpP class)	2.21975e-10	5.50532e-10
K07452: 5-methylcytosine-specific restriction enzyme B	2.21975e-10	5.50532e-10
K09940: hypothetical protein	2.21975e-10	5.50532e-10
K02481: two-component system, NtrC family, response regulator	2.21975e-10	5.50532e-10
K05297: rubredoxin-NAD+ reductase	2.21975e-10	5.50532e-10
K09707: hypothetical protein	2.21975e-10	5.50532e-10
K09144: hypothetical protein	2.21975e-10	5.50532e-10
K02223: circadian locomoter output cycles kaput protein	2.21975e-10	5.50532e-10
K07164	2.21975e-10	5.50532e-10
K05275: pyridoxine 4-dehydrogenase	2.21975e-10	5.50532e-10
K00082: 5-amino-6-(5-phosphoribosylamino)uracil reductase	2.21975e-10	5.50532e-10
K01135: arylsulfatase B	2.21975e-10	5.50532e-10
K08659: dipeptidase A	2.21975e-10	5.50532e-10
K01654: N-acetylneuraminate synthase	2.21975e-10	5.50532e-10
K03660: N-glycosylase/DNA lyase	2.21975e-10	5.50532e-10
K13004	2.21975e-10	5.50532e-10
K01606: methylmalonyl-CoA decarboxylase gamma chain	2.21975e-10	5.50532e-10
K07083	2.21975e-10	5.50532e-10
K00701: cyclomaltodextrin glucanotransferase	2.21975e-10	5.50532e-10
K09759: nondiscriminating aspartyl-tRNA synthetase	2.21975e-10	5.50532e-10
K13041	2.21975e-10	5.50532e-10
K08282: non-specific serine/threonine protein kinase	2.21975e-10	5.50532e-10
K05968	2.21975e-10	5.50532e-10
K01408: insulysin	2.21975e-10	5.50532e-10
K06283: putative DeoR family transcriptional regulator, stage III	2.21975e-10	5.50532e-10
K01860: chloromuconate cycloisomerase	2.21975e-10	5.50532e-10
K07315: sigma-B regulation protein RsbU (phosphoserine phosphatase)	2.21975e-10	5.50532e-10
K01286: D-alanyl-D-alanine carboxypeptidase	2.21975e-10	5.50532e-10
K03955: NADH dehydrogenase (ubiquinone) 1 alpha/beta subcomplex 1	2.21975e-10	5.50532e-10
K00985: RNA-directed RNA polymerase	2.21975e-10	5.50532e-10
K06413: stage V sporulation protein K	2.21975e-10	5.50532e-10
K09124: hypothetical protein	2.21975e-10	5.50532e-10
K09525: DnaJ homolog, subfamily C, member 5	2.21975e-10	5.50532e-10
K09697: sodium transport system ATP-binding protein	2.21975e-10	5.50532e-10
K03411: chemotaxis protein CheD	2.21975e-10	5.50532e-10
K09407: forkhead box protein N	2.21975e-10	5.50532e-10
K01557: acylpyruvate hydrolase	2.21975e-10	5.50532e-10
K05905: protein-disulfide reductase	2.21975e-10	5.50532e-10
K10852: isopenicillin-N N-acyltransferase	2.21975e-10	5.50532e-10
K00947	2.21975e-10	5.50532e-10
K12309: beta-galactosidase	2.21975e-10	5.50532e-10
K12343: 3-oxo-5-alpha-steroid 4-dehydrogenase 1	2.21975e-10	5.50532e-10
K02479: two-component system, NarL family, response regulator	2.21975e-10	5.50532e-10
K06990	2.21975e-10	5.50532e-10
K07669: two-component system, OmpR family, response regulator MprA	2.21975e-10	5.50532e-10
K00220: cyclohexadienyl dehydrogenase	2.21975e-10	5.50532e-10
K09758: aspartate 4-decarboxylase	2.21975e-10	5.50532e-10
K11184: catabolite repression HPr-like protein	2.21975e-10	5.50532e-10
K03309: dicarboxylate/amino acid:cation (Na+ or H+) symporter, DAACS family	2.21975e-10	5.50532e-10
K01162: ribonuclease III	2.21975e-10	5.50532e-10
K08981: putative membrane protein	2.21975e-10	5.50532e-10
K07216: hemerythrin	2.21975e-10	5.50532e-10
K06382: stage II sporulation protein E	2.21975e-10	5.50532e-10
K13093	2.21975e-10	5.50532e-10
K01267: aspartyl aminopeptidase	2.21975e-10	5.50532e-10
K04034: anaerobic magnesium-protoporphyrin IX monomethyl ester cyclase	2.21975e-10	5.50532e-10
K11021: insecticidal toxin complex protein TccC	2.21975e-10	5.50532e-10
K01199: glucan endo-1,3-beta-D-glucosidase	2.21975e-10	5.50532e-10
K13096	2.21975e-10	5.50532e-10
K13010	2.21975e-10	5.50532e-10
K00518: superoxide dismutase	2.21975e-10	5.50532e-10
K01235: alpha-glucuronidase	2.21975e-10	5.50532e-10
K00171: pyruvate ferredoxin oxidoreductase, delta subunit	2.21975e-10	5.50532e-10
K06381: stage II sporulation protein D	2.21975e-10	5.50532e-10
K04562: flagellar biosynthesis protein FlhG	2.21975e-10	5.50532e-10
K06974	2.21975e-10	5.50532e-10
K11443: two-component system, PleD family, response regulator DivK	2.21975e-10	5.50532e-10
K13171	2.21975e-10	5.50532e-10
K06379: stage II sporulation protein AB (anti-sigma F factor)	2.21975e-10	5.50532e-10
K05903: NADH dehydrogenase (quinone)	2.21975e-10	5.50532e-10
K12344: 3-oxo-5-alpha-steroid 4-dehydrogenase 2	2.21975e-10	5.50532e-10
K09949: hypothetical protein	2.21975e-10	5.50532e-10
K07079	2.21975e-10	5.50532e-10
K01709: CDP-glucose 4,6-dehydratase	2.21975e-10	5.50532e-10
K06419: small acid-soluble spore protein B (major beta-type SASP)	2.21975e-10	5.50532e-10
K09458: 3-oxoacyl-	2.21975e-10	5.50532e-10
K10008: glutamate transport system ATP-binding protein	2.21975e-10	5.50532e-10
K02133: F-type H+-transporting ATPase subunit beta	2.21975e-10	5.50532e-10
K13583	2.21975e-10	5.50532e-10
K11086: small nuclear ribonucleoprotein B and B'	2.21975e-10	5.50532e-10
K11626: putative sodium/glutamine symporter	2.21975e-10	5.50532e-10
K01181: endo-1,4-beta-xylanase	2.21975e-10	5.50532e-10
K06407: stage V sporulation protein AE	2.21975e-10	5.50532e-10
K06411: dipicolinate synthase subunit B	2.21975e-10	5.50532e-10
K06392: stage III sporulation protein AC	2.21975e-10	5.50532e-10
K12374: arylsulfatase D/E/F/H	2.21975e-10	5.50532e-10
K00533: ferredoxin hydrogenase large subunit	2.21975e-10	5.50532e-10
K06898	2.21975e-10	5.50532e-10
K11276: nucleophosmin 1	2.21975e-10	5.50532e-10
K03741: arsenate reductase	2.21975e-10	5.50532e-10
K07099	2.21975e-10	5.50532e-10
K01496: phosphoribosyl-AMP cyclohydrolase	2.21975e-10	5.50532e-10
K00180: indolepyruvate ferredoxin oxidoreductase, beta subunit	2.21975e-10	5.50532e-10
K10532: heparan-alpha-glucosaminide N-acetyltransferase	2.21975e-10	5.50532e-10
K01822: steroid delta-isomerase	2.21975e-10	5.50532e-10
K06410: dipicolinate synthase subunit A	2.21975e-10	5.50532e-10
K06919	2.21975e-10	5.50532e-10
K02475: two-component system, CitB family, response regulator	2.21975e-10	5.50532e-10
K10427: dynactin 5	2.21975e-10	5.50532e-10
K02123: V-type H+-transporting ATPase subunit I	2.21975e-10	5.50532e-10
K00676: ribosomal-protein-alanine N-acetyltransferase	2.21975e-10	5.50532e-10
K02655: type IV pilus assembly protein PilE	2.21975e-10	5.50532e-10
K06394: stage III sporulation protein AE	2.21975e-10	5.50532e-10
K00620: glutamate N-acetyltransferase / amino-acid N-acetyltransferase	2.21975e-10	5.50532e-10
K09692: teichoic acid transport system permease protein	2.21975e-10	5.50532e-10
K11754: dihydrofolate synthase / folylpolyglutamate synthase	2.21975e-10	5.50532e-10
K02304: precorrin-2 dehydrogenase / sirohydrochlorin ferrochelatase	2.21975e-10	5.50532e-10
K13059	2.21975e-10	5.50532e-10
K01771: 1-phosphatidylinositol phosphodiesterase	2.21975e-10	5.50532e-10
K09516: all-trans-retinol 13,14-reductase	2.21975e-10	5.50532e-10
K01132: N-acetylgalactosamine-6-sulfatase	2.21975e-10	5.50532e-10
K05341: amylosucrase	2.21975e-10	5.50532e-10
K06403: stage V sporulation protein AA	2.21975e-10	5.50532e-10
K06320: spore maturation protein CgeB	2.21975e-10	5.50532e-10
K00561: rRNA (adenine-N6-)-methyltransferase	2.21975e-10	5.50532e-10
K00972: UDP-N-acetylglucosamine pyrophosphorylase	2.21975e-10	5.50532e-10
K12838	2.21975e-10	5.50532e-10
K09778: hypothetical protein	2.21975e-10	5.50532e-10
K13685	2.21975e-10	5.50532e-10
K09132: hypothetical protein	2.21975e-10	5.50532e-10
K08999: hypothetical protein	2.21975e-10	5.50532e-10
K05791: tellurium resistance protein TerZ	2.21975e-10	5.50532e-10
K10802: high mobility group protein B1	2.21975e-10	5.50532e-10
K06987	2.21975e-10	5.50532e-10
K06398: stage IV sporulation protein A	2.21975e-10	5.50532e-10
K09272: structure-specific recognition protein 1	2.21975e-10	5.50532e-10
K09922: hypothetical protein	2.21975e-10	5.50532e-10
K11357: two-component system, PleD family, sensor histidine kinase DivJ	2.21975e-10	5.50532e-10
K09939: hypothetical protein	2.21975e-10	5.50532e-10
K06113: arabinan endo-1,5-alpha-L-arabinosidase	2.21975e-10	5.50532e-10
K07770: two-component system, OmpR family, response regulator CssR	2.21975e-10	5.50532e-10
K01137: N-acetylglucosamine-6-sulfatase	2.21975e-10	5.50532e-10
K02347: DNA polymerase (family X)	2.21975e-10	5.50532e-10
K02147: V-type H+-transporting ATPase subunit B	2.21975e-10	5.50532e-10
K06973	2.21975e-10	5.50532e-10
K00567: methylated-DNA-	2.21975e-10	5.50532e-10
K06022: molybdate-transporting ATPase	2.21975e-10	5.50532e-10
K02279: pilus assembly protein CpaB	2.21975e-10	5.50532e-10
K01994: LuxR family transcriptional regulator, transcriptional regulator of	2.21975e-10	5.50532e-10
K05574: NADH dehydrogenase I subunit 3	2.21975e-10	5.50532e-10
K00997: holo-	2.21975e-10	5.50532e-10
K01216: licheninase	2.21975e-10	5.50532e-10
K12896	2.21975e-10	5.50532e-10
K05942	2.21975e-10	5.50532e-10
K08280: lipopolysaccharide O-acetyltransferase	2.21975e-10	5.50532e-10
K02651: pilus assembly protein Flp/PilA	2.21975e-10	5.50532e-10
K00693: glycogen(starch) synthase	2.21975e-10	5.50532e-10
K06406: stage V sporulation protein AD	2.21975e-10	5.50532e-10
K04061: flagellar biosynthesis protein	2.21975e-10	5.50532e-10
K09777: hypothetical protein	2.21975e-10	5.50532e-10
K02482: two-component system, NtrC family, sensor kinase	2.21975e-10	5.50532e-10
K01506	2.21975e-10	5.50532e-10
K02657: twitching motility two-component system response regulator PilG	2.21975e-10	5.50532e-10
K09706: hypothetical protein	2.21975e-10	5.50532e-10
K00169: pyruvate ferredoxin oxidoreductase, alpha subunit	2.21975e-10	5.50532e-10
K13530	2.21975e-10	5.50532e-10
K05822: tetrahydrodipicolinate N-acetyltransferase	2.21975e-10	5.50532e-10
K07774: two-component system, OmpR family, response regulator TctD	2.21975e-10	5.50532e-10
K05340: glucose uptake protein	2.21975e-10	5.50532e-10
K10865: double-strand break repair protein MRE11	2.21975e-10	5.50532e-10
K00772: 5'-methylthioadenosine phosphorylase	2.21975e-10	5.50532e-10
K07505: hypothetical protein	2.21975e-10	5.50532e-10
K06387: stage II sporulation protein R	2.21975e-10	5.50532e-10
K07813: accessory gene regulator B	2.21975e-10	5.50532e-10
K01249: DNA glycosylase	2.21975e-10	5.50532e-10
K03390: heterodisulfide reductase subunit C	2.21975e-10	5.50532e-10
K01218: mannan endo-1,4-beta-mannosidase	2.21975e-10	5.50532e-10
K01728: pectate lyase	2.21975e-10	5.50532e-10
K01308: g-D-glutamyl-meso-diaminopimelate peptidase	2.21975e-10	5.50532e-10
K00416: ubiquinol-cytochrome c reductase subunit 6	2.21975e-10	5.50532e-10
K00045: mannitol 2-dehydrogenase	2.21975e-10	5.50532e-10
K03115: casein kinase 2, beta polypeptide	2.21975e-10	5.50532e-10
K10548: putative multiple sugar transport system ATP-binding protein	2.21975e-10	5.50532e-10
K06284: transcriptional pleiotropic regulator of transition state genes	2.21975e-10	5.50532e-10
K06404: stage V sporulation protein AB	2.21975e-10	5.50532e-10
K01632: fructose-6-phosphate phosphoketolase	2.21975e-10	5.50532e-10
K09769: hypothetical protein	2.21975e-10	5.50532e-10
K01152: type I restriction enzyme	2.21975e-10	5.50532e-10
K01849: methylmalonyl-CoA mutase, C-terminal domain	2.21975e-10	5.50532e-10
K13587	2.21975e-10	5.50532e-10
K02488: two-component system, PleD related family, response regulator	2.21975e-10	5.50532e-10
K03410: chemotaxis protein CheC	2.21975e-10	5.50532e-10
K07059	2.21975e-10	5.50532e-10
K09992: hypothetical protein	2.21975e-10	5.50532e-10
K04769: AbrB family transcriptional regulator, stage V sporulation protein T	2.21975e-10	5.50532e-10
K06418: small acid-soluble spore protein A (major alpha-type SASP)	2.21975e-10	5.50532e-10
K06438: similar to stage IV sporulation protein	2.21975e-10	5.50532e-10
K02588: nitrogenase iron protein NifH	2.21975e-10	5.50532e-10
K12999	2.21975e-10	5.50532e-10
K10189: lactose/L-arabinose transport system permease protein	2.21975e-10	5.50532e-10
K11174: carbon-monoxide dehydrogenase (ferredoxin)	2.21975e-10	5.50532e-10
K07068	2.21975e-10	5.50532e-10
K10188: lactose/L-arabinose transport system substrate-binding protein	2.21975e-10	5.50532e-10
K04495: transcription factor SOX17 (SOX group F)	2.21975e-10	5.50532e-10
K00329: NADH dehydrogenase	2.21975e-10	5.50532e-10
K06385: stage II sporulation protein P	2.21975e-10	5.50532e-10
K06397: stage III sporulation protein AH	2.21975e-10	5.50532e-10
K00302: sarcosine oxidase, subunit alpha	2.21975e-10	5.50532e-10
K05339: holin-like protein LrgB	2.21975e-10	5.50532e-10
K13019	2.21975e-10	5.50532e-10
K07450: putative resolvase	2.21975e-10	5.50532e-10
K07727: putative transcriptional regulator	2.21975e-10	5.50532e-10
K11290: template-activating factor I	2.21975e-10	5.50532e-10
K07741: anti-repressor protein	2.21975e-10	5.50532e-10
K06888	2.21975e-10	5.50532e-10
K01828	2.21975e-10	5.50532e-10
K09123: hypothetical protein	2.21975e-10	5.50532e-10
K04486: histidinol-phosphatase (PHP family)	2.21975e-10	5.50532e-10
K06045: squalene-hopene cyclase	2.21975e-10	5.50532e-10
K05795: tellurium resistance protein TerD	2.21975e-10	5.50532e-10
K08252: receptor protein-tyrosine kinase	2.21975e-10	5.50532e-10
K13444	2.21975e-10	5.50532e-10
K01564	2.21975e-10	5.50532e-10
K06399: stage IV sporulation protein B	2.21975e-10	5.50532e-10
K09749: hypothetical protein	2.21975e-10	5.50532e-10
K08000: matrix metalloproteinase-21	2.21975e-10	5.50532e-10
K11275: histone H1/5	2.21975e-10	5.50532e-10
K02584: Nif-specific regulatory protein	2.21975e-10	5.50532e-10
K12524: bifunctional aspartokinase/homoserine dehydrogenase 1	2.21975e-10	5.50532e-10
K00015: glyoxylate reductase	2.21975e-10	5.50532e-10
K02371: enoyl-	2.21975e-10	5.50532e-10
K11494: RCC1 and BTB domain-containing protein	2.21975e-10	5.50532e-10
K02535: UDP-3-O-	2.21975e-10	5.50532e-10
K06012: spore protease	2.21975e-10	5.50532e-10
K02132: F-type H+-transporting ATPase subunit alpha	2.21975e-10	5.50532e-10
K00059: 3-oxoacyl-	2.21975e-10	5.50532e-10
K00648: 3-oxoacyl-	2.21975e-10	5.50532e-10
K00588: caffeoyl-CoA O-methyltransferase	2.21975e-10	5.50532e-10
K09924: hypothetical protein	2.21975e-10	5.50532e-10
K06396: stage III sporulation protein AG	2.21975e-10	5.50532e-10
K07281	2.21975e-10	5.50532e-10
K02203: phosphoserine / homoserine phosphotransferase	2.21975e-10	5.50532e-10
K06408: stage V sporulation protein AF	2.21975e-10	5.50532e-10
K09809: CDP-glycerol glycerophosphotransferase	2.21975e-10	5.50532e-10
K09141: hypothetical protein	2.21975e-10	5.50532e-10
K06306: spore germination protein	2.21975e-10	5.50532e-10
K09405: forkhead box protein L	2.21975e-10	5.50532e-10
K06310: spore germination protein	2.21975e-10	5.50532e-10
K10844: DNA excision repair protein ERCC-2	2.21975e-10	5.50532e-10
K13018	2.21975e-10	5.50532e-10
K13280	2.21975e-10	5.50532e-10
K12267: peptide methionine sulfoxide reductase msrA/msrB	2.21975e-10	5.50532e-10
K05305: fucokinase	2.21975e-10	5.50532e-10
K07076	2.21975e-10	5.50532e-10
K10834: heme-transporting ATPase	2.21975e-10	5.50532e-10
K06333: spore coat protein JB	2.21975e-10	5.50532e-10
K11527: two-component system, unclassified family, sensor histidine kinase	2.21975e-10	5.50532e-10
K09163: hypothetical protein	2.21975e-10	5.50532e-10
K07651: two-component system, OmpR family, sensor histidine kinase ResE	2.21975e-10	5.50532e-10
K09693: teichoic acid transport system ATP-binding protein	2.21975e-10	5.50532e-10
K13006	2.21975e-10	5.50532e-10
K11656: chromatin accessibility complex protein 1	2.21975e-10	5.50532e-10
K01509: adenosinetriphosphatase	2.21975e-10	5.50532e-10
K00702: cellobiose phosphorylase	2.21975e-10	5.50532e-10
K00986: RNA-directed DNA polymerase	2.2603e-10	5.53366e-10
K01005	2.25147e-10	5.53366e-10
K00754	2.26322e-10	5.53366e-10
K01795	2.25803e-10	5.53366e-10
K07137	2.262e-10	5.53366e-10
K03614: electron transport complex protein RnfD	2.25803e-10	5.53366e-10
K01662: 1-deoxy-D-xylulose-5-phosphate synthase	2.26485e-10	5.53366e-10
K00176: 2-oxoglutarate ferredoxin oxidoreductase subunit delta	2.24171e-10	5.53366e-10
K03413: two-component system, chemotaxis family, response regulator CheY	2.25803e-10	5.53366e-10
K04763: integrase/recombinase XerD	2.2603e-10	5.53366e-10
K00936	2.26476e-10	5.53366e-10
K03525: type III pantothenate kinase	2.25511e-10	5.53366e-10
K01442: choloylglycine hydrolase	2.25147e-10	5.53366e-10
K04068: anaerobic ribonucleoside-triphosphate reductase activating protein	2.26322e-10	5.53366e-10
K01572: oxaloacetate decarboxylase, beta subunit	2.262e-10	5.53366e-10
K01926: AT-rich DNA-binding protein	2.25803e-10	5.53366e-10
K07133	2.25511e-10	5.53366e-10
K00850: 6-phosphofructokinase	2.26403e-10	5.53366e-10
K01912: phenylacetate-CoA ligase	2.2603e-10	5.53366e-10
K03613: electron transport complex protein RnfE	2.25803e-10	5.53366e-10
K01159: crossover junction endodeoxyribonuclease RuvC	2.2603e-10	5.53366e-10
K03617: electron transport complex protein RnfA	2.2603e-10	5.53366e-10
K08070: 2-alkenal reductase	2.25803e-10	5.53366e-10
K03169: DNA topoisomerase III	2.26485e-10	5.53366e-10
K01759: lactoylglutathione lyase	2.2603e-10	5.53366e-10
K01190: beta-galactosidase	2.26476e-10	5.53366e-10
K06950	2.26322e-10	5.53366e-10
K08978: putative membrane protein	2.33964e-10	5.71326e-10
K02823: dihydroorotate dehydrogenase electron transfer subunit	2.35343e-10	5.74377e-10
K03615: electron transport complex protein RnfC	2.3552e-10	5.74493e-10
K05349: beta-glucosidase	2.35731e-10	5.74692e-10
K06921	2.42346e-10	5.90493e-10
K00680	2.45346e-10	5.97475e-10
K01188: beta-glucosidase	2.54852e-10	6.20285e-10
K03088: RNA polymerase sigma-70 factor, ECF subfamily	2.66109e-10	6.47327e-10
K00599	2.76942e-10	6.72941e-10
K01953: asparagine synthase (glutamine-hydrolysing)	2.76843e-10	6.72941e-10
K07075	2.96366e-10	7.19747e-10
K00966: mannose-1-phosphate guanylyltransferase	2.97187e-10	7.21344e-10
K07069	2.99008e-10	7.22209e-10
K09770: hypothetical protein	2.99008e-10	7.22209e-10
K00961: DNA polymerase	2.99008e-10	7.22209e-10
K07257: spore coat polysaccharide biosynthesis protein SpsF	2.99008e-10	7.22209e-10
K04799: flap endonuclease-1	2.99008e-10	7.22209e-10
K09964: hypothetical protein	2.99008e-10	7.22209e-10
K09766: hypothetical protein	2.99008e-10	7.22209e-10
K06603: flagellar protein FlaG	2.99008e-10	7.22209e-10
K10800: single-strand selective monofunctional uracil DNA glycosylase	2.99008e-10	7.22209e-10
K08676: tricorn protease	3.08502e-10	7.44735e-10
K00651: homoserine O-succinyltransferase	3.1188e-10	7.52481e-10
K06158: ATP-binding cassette, sub-family F, member 3	3.12454e-10	7.53456e-10
K01858: myo-inositol-1-phosphate synthase	3.22759e-10	7.77883e-10
K01960: pyruvate carboxylase subunit B	3.239e-10	7.80209e-10
K05970: sialate O-acetylesterase	3.64623e-10	8.77825e-10
K02005: HlyD family secretion protein	3.6602e-10	8.8071e-10
K01787: N-acylglucosamine 2-epimerase	3.79477e-10	9.12596e-10
K09955: hypothetical protein	3.96428e-10	9.52328e-10
K02377: GDP-L-fucose synthase	3.96428e-10	9.52328e-10
K09469: 2-aminoethylphosphonate-pyruvate transaminase	4.01741e-10	9.62487e-10
K09995: homeobox protein Nkx-3.2	4.01741e-10	9.62487e-10
K00904: deoxyguanosine kinase	4.01741e-10	9.62487e-10
K13281	4.01741e-10	9.62487e-10
K05268: neuropeptides B/W receptor 1	4.01741e-10	9.62487e-10
K07185: tryptophan-rich sensory protein	4.1019e-10	9.82199e-10
K01726	4.10978e-10	9.83554e-10
K00929: butyrate kinase	4.1214e-10	9.85804e-10
K01238	4.13205e-10	9.87819e-10
K00046: gluconate 5-dehydrogenase	4.27672e-10	1.02185e-09
K03437: RNA methyltransferase, TrmH family	4.28879e-10	1.02419e-09
K03530: DNA-binding protein HU-beta	4.29835e-10	1.02572e-09
K01206: alpha-L-fucosidase	4.29985e-10	1.02572e-09
K03282: large conductance mechanosensitive channel, MscL family	4.47041e-10	1.06584e-09
K00175: 2-oxoglutarate ferredoxin oxidoreductase subunit beta	4.6516e-10	1.10844e-09
K09797: hypothetical protein	4.77009e-10	1.13607e-09
K00179: indolepyruvate ferredoxin oxidoreductase, alpha subunit	4.79809e-10	1.14212e-09
K03287: outer membrane factor, OMF family	4.82574e-10	1.14809e-09
K03150: thiamine biosynthesis ThiH	4.83644e-10	1.15001e-09
K03517: quinolinate synthase	5.03835e-10	1.19716e-09
K00012: UDPglucose 6-dehydrogenase	5.04009e-10	1.19716e-09
K11046: streptolysin S associated protein	5.38381e-10	1.27675e-09
K06208: chorismate mutase	5.38381e-10	1.27675e-09
K01364: streptopain	5.38381e-10	1.27675e-09
K02124: V-type H+-transporting ATPase subunit K	5.42646e-10	1.28618e-09
K00350: Na+-transporting NADH:ubiquinone oxidoreductase subunit E	5.44161e-10	1.28908e-09
K03612: electron transport complex protein RnfG	5.88199e-10	1.39266e-09
K07657: two-component system, OmpR family, phosphate regulon response	5.89914e-10	1.39597e-09
K00811: aspartate aminotransferase	6.11881e-10	1.44718e-09
K01067: acetyl-CoA hydrolase	6.56586e-10	1.55209e-09
K00703: starch synthase	6.63513e-10	1.56763e-09
K07192: flotillin	6.88647e-10	1.62528e-09
K01492: phosphoribosylaminoimidazolecarboxamide formyltransferase	6.88647e-10	1.62528e-09
K01198: xylan 1,4-beta-xylosidase	7.15172e-10	1.68698e-09
K00359: NADH oxidase	7.17821e-10	1.69233e-09
K11979: E3 ubiquitin-protein ligase UBR7	7.19627e-10	1.69479e-09
K10407: kinesin light chain	7.19627e-10	1.69479e-09
K12373: beta-hexosaminidase	7.47893e-10	1.76043e-09
K05989: alpha-L-rhamnosidase	7.72165e-10	1.81659e-09
K03654: ATP-dependent DNA helicase RecQ	7.77901e-10	1.82912e-09
K02118: V-type H+-transporting ATPase subunit B	8.08073e-10	1.89906e-09
K01187: alpha-glucosidase	8.08919e-10	1.90004e-09
K11071: spermidine/putrescine transport system permease protein	8.39755e-10	1.97143e-09
K03113: translation initiation factor SUI1	8.71389e-10	2.04353e-09
K01251: adenosylhomocysteinase	8.71389e-10	2.04353e-09
K01734: methylglyoxal synthase	8.73265e-10	2.04684e-09
K02217: ferritin 1	8.73881e-10	2.04721e-09
K06989: aspartate dehydrogenase	8.98744e-10	2.10434e-09
K00210: prephenate dehydrogenase	9.04764e-10	2.11732e-09
K01711: GDPmannose 4,6-dehydratase	9.08716e-10	2.12545e-09
K00874: 2-dehydro-3-deoxygluconokinase	9.44241e-10	2.20621e-09
K07646: two-component system, OmpR family, sensor histidine kinase KdpD	9.44241e-10	2.20621e-09
K03321: sulfate permease, SulP family	9.82496e-10	2.29439e-09
K06926	1.01527e-09	2.36967e-09
K01850: chorismate mutase	1.05327e-09	2.45709e-09
K07516	1.26756e-09	2.77463e-09
K00448: protocatechuate 3,4-dioxygenase, alpha subunit	1.26756e-09	2.77463e-09
K07707: two-component system, AgrA family, response regulator AgrA	1.26756e-09	2.77463e-09
K08969: aminotransferase	1.26756e-09	2.77463e-09
K02245: competence protein ComGC	1.26756e-09	2.77463e-09
K00720: ceramide glucosyltransferase	1.26756e-09	2.77463e-09
K11811: arsenical resistance protein ArsH	1.26756e-09	2.77463e-09
K05550: benzoate 1,2-dioxygenase beta subunit	1.26756e-09	2.77463e-09
K13676	1.26756e-09	2.77463e-09
K12213: intracellular multiplication protein IcmK	1.26756e-09	2.77463e-09
K13777	1.26756e-09	2.77463e-09
K03332: fructan beta-fructosidase	1.26756e-09	2.77463e-09
K12554: alanine adding enzyme	1.26756e-09	2.77463e-09
K07001	1.24064e-09	2.77463e-09
K07265: capsular polysaccharide export protein	1.26756e-09	2.77463e-09
K12983	1.26756e-09	2.77463e-09
K09945: hypothetical protein	1.26756e-09	2.77463e-09
K08675: Lon-like ATP-dependent protease	1.26756e-09	2.77463e-09
K02243: competence protein ComGA	1.26756e-09	2.77463e-09
K07270: glycosyl transferase, family 25	1.26756e-09	2.77463e-09
K01452: chitin deacetylase	1.26756e-09	2.77463e-09
K08964: methylthioribulose-1-phosphate dehydratase	1.26756e-09	2.77463e-09
K07395: putative proteasome-type protease	1.26756e-09	2.77463e-09
K07344: type IV secretion system protein TrbL	1.26756e-09	2.77463e-09
K00958: sulfate adenylyltransferase	1.26756e-09	2.77463e-09
K13963	1.26756e-09	2.77463e-09
K12295: two-component system, AgrA family, response regulator ComE	1.26756e-09	2.77463e-09
K09880: enolase-phosphatase E1	1.26756e-09	2.77463e-09
K03897: lysine N6-hydroxylase	1.26756e-09	2.77463e-09
K07101	1.26756e-09	2.77463e-09
K12204: defect in organelle trafficking protein DotC	1.26756e-09	2.77463e-09
K03895: aerobactin synthetase subunit beta	1.26756e-09	2.77463e-09
K03491: lichenan operon transcriptional antiterminator	1.26756e-09	2.77463e-09
K08967: 1,2-dihydroxy-3-keto-5-methylthiopentene dioxygenase [EC:1.13.11.53	1.26756e-09	2.77463e-09
K02525: LacI family transcriptional regulator, kdg operon repressor	1.26756e-09	2.77463e-09
K09977: hypothetical protein	1.26756e-09	2.77463e-09
K01674: carbonic anhydrase	1.26756e-09	2.77463e-09
K02815: PTS system, sorbose-specific IID component	1.26756e-09	2.77463e-09
K06122: glycerol dehydratase small subunit	1.26756e-09	2.77463e-09
K06886: hemoglobin	1.26756e-09	2.77463e-09
K07710: two-component system, NtrC family, sensor histidine kinase AtoS	1.26756e-09	2.77463e-09
K13640	1.26756e-09	2.77463e-09
K02668: two-component system, NtrC family, sensor histidine kinase PilS	1.26756e-09	2.77463e-09
K02248: competence protein ComGF	1.26756e-09	2.77463e-09
K08253: non-specific protein-tyrosine kinase	1.26756e-09	2.77463e-09
K03379: cyclohexanone monooxygenase	1.26756e-09	2.77463e-09
K00039: ribitol 2-dehydrogenase	1.26756e-09	2.77463e-09
K03464: muconolactone D-isomerase	1.26756e-09	2.77463e-09
K09313: homeobox protein cut-like	1.26756e-09	2.77463e-09
K01541: H+/K+-exchanging ATPase	1.26756e-09	2.77463e-09
K00712: poly(glycerol-phosphate) alpha-glucosyltransferase	1.26756e-09	2.77463e-09
K09399: forkhead box protein F	1.26756e-09	2.77463e-09
K01455: formamidase	1.26756e-09	2.77463e-09
K00713: putative LPS biosynthesis enzyme	1.26756e-09	2.77463e-09
K03894: aerobactin synthetase subunit alpha	1.26756e-09	2.77463e-09
K00405: cb-type cytochrome c oxidase subunit II	1.26756e-09	2.77463e-09
K04099	1.26756e-09	2.77463e-09
K03492: GntR family transcriptional regulator	1.26756e-09	2.77463e-09
K13678	1.26756e-09	2.77463e-09
K07234: uncharacterized protein involved in response to NO	1.26756e-09	2.77463e-09
K03219: type III secretion protein SctC	1.26756e-09	2.77463e-09
K03201: type IV secretion system protein VirB6	1.26756e-09	2.77463e-09
K02282: pilus assembly protein CpaE	1.26756e-09	2.77463e-09
K09984: hypothetical protein	1.26756e-09	2.77463e-09
K01474: N-methylhydantoinase B	1.26756e-09	2.77463e-09
K07168: CBS domain-containing membrane protein	1.26756e-09	2.77463e-09
K07778: two-component system, NarL family, sensor histidine kinase DesK	1.26756e-09	2.77463e-09
K11081: 2-aminoethylphosphonate transport system substrate-binding protein	1.26756e-09	2.77463e-09
K01686: mannonate dehydratase	1.19151e-09	2.77463e-09
K12687: antigen 43	1.26756e-09	2.77463e-09
K11041: exfoliative toxin A/B	1.26756e-09	2.77463e-09
K03713: MerR family transcriptional regulator, glutamine synthetase	1.26756e-09	2.77463e-09
K04446: nuclear factor of activated T-cells, cytoplasmic,	1.26756e-09	2.77463e-09
K10681: two-component system, OmpR family, sensor histidine kinase SaeS	1.26756e-09	2.77463e-09
K06952	1.26756e-09	2.77463e-09
K12296: competence protein ComX	1.26756e-09	2.77463e-09
K12506: 2-C-methyl-D-erythritol 4-phosphate cytidylyltransferase /	1.26756e-09	2.77463e-09
K13633	1.26756e-09	2.77463e-09
K03889: ubiquinol-cytochrome c reductase cytochrome c subunit	1.26756e-09	2.77463e-09
K09962: hypothetical protein	1.26756e-09	2.77463e-09
K06152: gluconate 2-dehydrogenase gamma chain	1.26756e-09	2.77463e-09
K13671	1.26756e-09	2.77463e-09
K01556: kynureninase	1.26756e-09	2.77463e-09
K01777: proline racemase	1.26756e-09	2.77463e-09
K02275: cytochrome c oxidase subunit II	1.26756e-09	2.77463e-09
K02663: type IV pilus assembly protein PilN	1.26756e-09	2.77463e-09
K05389: potassium channel, subfamily K, other eukaryote	1.26756e-09	2.77463e-09
K08170: MFS transporter, DHA2 family, multidrug resistance protein	1.26756e-09	2.77463e-09
K02450: general secretion pathway protein A	1.26756e-09	2.77463e-09
K11618: two-component system, NarL family, response regulator LiaR	1.26756e-09	2.77463e-09
K09982: hypothetical protein	1.26756e-09	2.77463e-09
K08819: Cdc2-related kinase, arginine/serine-rich	1.26756e-09	2.77463e-09
K07706: two-component system, AgrA family, sensor histidine kinase AgrC	1.26756e-09	2.77463e-09
K08372: putative serine protease PepD	1.26756e-09	2.77463e-09
K13098	1.26756e-09	2.77463e-09
K03802: cyanophycin synthetase	1.26756e-09	2.77463e-09
[truncated: 2,439 more rows]
